# Supplementary material for: RNA Sequencing of Lens Capsular Epithelium Implicates Novel Pathways in Pseudoexfoliation Syndrome
Source: Invest Ophthalmol Vis Sci. 2022 Mar 29;63(3):26. doi: 10.1167/iovs.63.3.26 (PMC8982629; doi:10.1167/iovs.63.3.26)
Supplement: Supplement 2 [file iovs-63-3-26_s002.xls]

## Sheet: Gene Expression Data - Enriched
gs_exact_source	gs_name	setSize	enrichmentScore	NES	pvalue	qvalues	gs_subcat
GO:0019080	GO_VIRAL_GENE_EXPRESSION	134	0.563949	3.70481	1e-10	7.94e-09	GO:BP
GO:0042590	GO_ANTIGEN_PROCESSING_AND_PRESENTATION_OF_EXOGENOUS_PEPTIDE_ANTIGEN_VIA_MHC_CLASS_I	41	0.391472	1.85688	0.00291873	0.0354574	GO:BP
GO:0044403	GO_SYMBIOTIC_PROCESS	460	0.2289	1.75593	1.44e-07	7.62e-06	GO:BP
GO:0055114	GO_OXIDATION_REDUCTION_PROCESS	373	0.265822	2.14727	7.04e-09	4.47e-07	GO:BP
GO:0090150	GO_ESTABLISHMENT_OF_PROTEIN_LOCALIZATION_TO_MEMBRANE	180	0.480575	3.30456	1e-10	7.94e-09	GO:BP
GO:0098754	GO_DETOXIFICATION	41	0.602707	2.85884	2.8e-08	1.61e-06	GO:BP
GO:1901361	GO_ORGANIC_CYCLIC_COMPOUND_CATABOLIC_PROCESS	297	0.336865	2.49291	1e-10	7.94e-09	GO:BP
GO:2001244	GO_POSITIVE_REGULATION_OF_INTRINSIC_APOPTOTIC_SIGNALING_PATHWAY	24	0.632503	2.59187	1.54e-05	0.000501958	GO:BP
GO:0045444	GO_FAT_CELL_DIFFERENTIATION	65	0.387215	2.14606	0.000177211	0.00413674	GO:BP
GO:0006457	GO_PROTEIN_FOLDING	94	0.333834	2.02693	0.000201805	0.00459816	GO:BP
GO:0042254	GO_RIBOSOME_BIOGENESIS	180	0.394371	2.7118	1e-10	7.94e-09	GO:BP
GO:0055069	GO_ZINC_ION_HOMEOSTASIS	13	0.665176	2.2489	0.000559481	0.0107	GO:BP
GO:0033238	GO_REGULATION_OF_CELLULAR_AMINE_METABOLIC_PROCESS	41	0.457734	2.17118	0.000170083	0.00398991	GO:BP
GO:0097193	GO_INTRINSIC_APOPTOTIC_SIGNALING_PATHWAY	102	0.280518	1.71489	0.0023098	0.0301356	GO:BP
GO:0042743	GO_HYDROGEN_PEROXIDE_METABOLIC_PROCESS	17	0.58642	2.14899	0.00176309	0.0245497	GO:BP
GO:0022900	GO_ELECTRON_TRANSPORT_CHAIN	99	0.556384	3.41084	1e-10	7.94e-09	GO:BP
GO:0046034	GO_ATP_METABOLIC_PROCESS	166	0.428824	2.92669	1e-10	7.94e-09	GO:BP
GO:0042180	GO_CELLULAR_KETONE_METABOLIC_PROCESS	101	0.297073	1.81429	0.000792889	0.0135334	GO:BP
GO:0006720	GO_ISOPRENOID_METABOLIC_PROCESS	31	0.465307	2.07843	0.00102112	0.0164837	GO:BP
GO:0140053	GO_MITOCHONDRIAL_GENE_EXPRESSION	108	0.479226	3.01629	1e-10	7.94e-09	GO:BP
GO:0043043	GO_PEPTIDE_BIOSYNTHETIC_PROCESS	364	0.367263	2.8509	1e-10	7.94e-09	GO:BP
GO:0006091	GO_GENERATION_OF_PRECURSOR_METABOLITES_AND_ENERGY	253	0.332515	2.45111	1.09e-10	8.53e-09	GO:BP
GO:0006521	GO_REGULATION_OF_CELLULAR_AMINO_ACID_METABOLIC_PROCESS	40	0.454664	2.16371	0.000390203	0.00784045	GO:BP
GO:0043534	GO_BLOOD_VESSEL_ENDOTHELIAL_CELL_MIGRATION	35	0.487723	2.23707	0.000246765	0.0054153	GO:BP
GO:1902107	GO_POSITIVE_REGULATION_OF_LEUKOCYTE_DIFFERENTIATION	37	0.438855	2.03684	0.00184377	0.0254684	GO:BP
GO:1901685	GO_GLUTATHIONE_DERIVATIVE_METABOLIC_PROCESS	11	0.725192	2.33373	0.000296157	0.00628998	GO:BP
GO:0007005	GO_MITOCHONDRION_ORGANIZATION	280	0.349605	2.62737	1e-10	7.94e-09	GO:BP
GO:0071276	GO_CELLULAR_RESPONSE_TO_CADMIUM_ION	15	0.693256	2.46291	0.000166526	0.0039258	GO:BP
GO:0008284	GO_POSITIVE_REGULATION_OF_CELL_POPULATION_PROLIFERATION	238	0.211691	1.52256	0.00255324	0.0321662	GO:BP
GO:0042445	GO_HORMONE_METABOLIC_PROCESS	47	0.394007	1.9408	0.00190384	0.0261276	GO:BP
GO:1902600	GO_PROTON_TRANSMEMBRANE_TRANSPORT	70	0.466408	2.62947	4.98e-07	2.35e-05	GO:BP
GO:0009636	GO_RESPONSE_TO_TOXIC_SUBSTANCE	80	0.376071	2.18215	4.87e-05	0.00134875	GO:BP
GO:0035914	GO_SKELETAL_MUSCLE_CELL_DIFFERENTIATION	19	0.579637	2.22811	0.00113057	0.0178274	GO:BP
GO:0006839	GO_MITOCHONDRIAL_TRANSPORT	143	0.344387	2.28982	9.01e-07	4.01e-05	GO:BP
GO:0070498	GO_INTERLEUKIN_1_MEDIATED_SIGNALING_PATHWAY	54	0.364713	1.88464	0.0014345	0.0208906	GO:BP
GO:0033108	GO_MITOCHONDRIAL_RESPIRATORY_CHAIN_COMPLEX_ASSEMBLY	67	0.625058	3.44344	1e-10	7.94e-09	GO:BP
GO:0007178	GO_TRANSMEMBRANE_RECEPTOR_PROTEIN_SERINE_THREONINE_KINASE_SIGNALING_PATHWAY	101	0.271497	1.65809	0.00320296	0.0379423	GO:BP
GO:0016072	GO_RRNA_METABOLIC_PROCESS	136	0.384738	2.52808	7.63e-09	4.78e-07	GO:BP
GO:0022613	GO_RIBONUCLEOPROTEIN_COMPLEX_BIOGENESIS	260	0.291069	2.15637	2.67e-08	1.55e-06	GO:BP
GO:0009201	GO_RIBONUCLEOSIDE_TRIPHOSPHATE_BIOSYNTHETIC_PROCESS	39	0.608101	2.87288	5.92e-08	3.32e-06	GO:BP
GO:0044283	GO_SMALL_MOLECULE_BIOSYNTHETIC_PROCESS	225	0.212989	1.55454	0.00169395	0.0237957	GO:BP
GO:1990542	GO_MITOCHONDRIAL_TRANSMEMBRANE_TRANSPORT	61	0.410134	2.20374	0.000159227	0.00380357	GO:BP
GO:0008535	GO_RESPIRATORY_CHAIN_COMPLEX_IV_ASSEMBLY	16	0.612753	2.21362	0.000955185	0.0156664	GO:BP
GO:0017004	GO_CYTOCHROME_COMPLEX_ASSEMBLY	24	0.590472	2.41964	0.000140899	0.00344089	GO:BP
GO:0000956	GO_NUCLEAR_TRANSCRIBED_MRNA_CATABOLIC_PROCESS	137	0.541348	3.55846	1e-10	7.94e-09	GO:BP
GO:0044270	GO_CELLULAR_NITROGEN_COMPOUND_CATABOLIC_PROCESS	281	0.348078	2.62866	1e-10	7.94e-09	GO:BP
GO:0010257	GO_NADH_DEHYDROGENASE_COMPLEX_ASSEMBLY	43	0.65157	3.1332	1e-10	7.94e-09	GO:BP
GO:0006721	GO_TERPENOID_METABOLIC_PROCESS	22	0.495865	1.9627	0.00300558	0.0362352	GO:BP
GO:0072522	GO_PURINE_CONTAINING_COMPOUND_BIOSYNTHETIC_PROCESS	92	0.395205	2.3807	2.67e-06	0.000104508	GO:BP
GO:0031145	GO_ANAPHASE_PROMOTING_COMPLEX_DEPENDENT_CATABOLIC_PROCESS	47	0.447219	2.20292	0.000210683	0.00475495	GO:BP
GO:0034622	GO_CELLULAR_PROTEIN_CONTAINING_COMPLEX_ASSEMBLY	484	0.206419	1.54884	1.28e-05	0.000433856	GO:BP
GO:1901216	GO_POSITIVE_REGULATION_OF_NEURON_DEATH	35	0.442154	2.02806	0.00219584	0.0289663	GO:BP
GO:0016071	GO_MRNA_METABOLIC_PROCESS	435	0.227161	1.82988	7.8e-07	3.54e-05	GO:BP
GO:0072594	GO_ESTABLISHMENT_OF_PROTEIN_LOCALIZATION_TO_ORGANELLE	294	0.363143	2.68184	1e-10	7.94e-09	GO:BP
GO:0006605	GO_PROTEIN_TARGETING	243	0.413748	2.93585	1e-10	7.94e-09	GO:BP
GO:0046688	GO_RESPONSE_TO_COPPER_ION	13	0.696182	2.35373	0.000209169	0.00474325	GO:BP
GO:0046390	GO_RIBOSE_PHOSPHATE_BIOSYNTHETIC_PROCESS	87	0.399394	2.37492	3.43e-06	0.000131684	GO:BP
GO:0007007	GO_INNER_MITOCHONDRIAL_MEMBRANE_ORGANIZATION	36	0.566959	2.62154	3.46e-06	0.000131684	GO:BP
GO:0009141	GO_NUCLEOSIDE_TRIPHOSPHATE_METABOLIC_PROCESS	56	0.512012	2.6565	4.37e-07	2.12e-05	GO:BP
GO:0034660	GO_NCRNA_METABOLIC_PROCESS	237	0.222788	1.58863	0.000702279	0.0124788	GO:BP
GO:0033365	GO_PROTEIN_LOCALIZATION_TO_ORGANELLE	468	0.203417	1.53697	4.69e-05	0.00130542	GO:BP
GO:0000028	GO_RIBOSOMAL_SMALL_SUBUNIT_ASSEMBLY	14	0.666498	2.29142	0.000359886	0.00745137	GO:BP
GO:0070585	GO_PROTEIN_LOCALIZATION_TO_MITOCHONDRION	77	0.329865	1.90803	0.0024027	0.0308408	GO:BP
GO:0072599	GO_ESTABLISHMENT_OF_PROTEIN_LOCALIZATION_TO_ENDOPLASMIC_RETICULUM	88	0.740313	4.40076	1e-10	7.94e-09	GO:BP
GO:0070469	GO_RESPIRASOME	67	0.60261	3.31978	1e-10	7.94e-09	GO:CC
GO:1990904	GO_RIBONUCLEOPROTEIN_COMPLEX	416	0.366424	2.86881	1e-10	7.94e-09	GO:CC
GO:0005840	GO_RIBOSOME	170	0.633415	4.2607	1e-10	7.94e-09	GO:CC
GO:0030055	GO_CELL_SUBSTRATE_JUNCTION	181	0.244025	1.68759	0.00046543	0.0091968	GO:CC
GO:0005791	GO_ROUGH_ENDOPLASMIC_RETICULUM	30	0.475143	2.10898	0.000587982	0.0111023	GO:CC
GO:0019866	GO_ORGANELLE_INNER_MEMBRANE	311	0.451928	3.43113	1e-10	7.94e-09	GO:CC
GO:0120114	GO_SM_LIKE_PROTEIN_FAMILY_COMPLEX	44	0.463217	2.24169	0.000111023	0.00279737	GO:CC
GO:0098803	GO_RESPIRATORY_CHAIN_COMPLEX	56	0.604171	3.13465	1e-10	7.94e-09	GO:CC
GO:0101002	GO_FICOLIN_1_RICH_GRANULE	65	0.356477	1.97569	0.000917359	0.0151161	GO:CC
GO:0044391	GO_RIBOSOMAL_SUBUNIT	151	0.669419	4.4882	1e-10	7.94e-09	GO:CC
GO:0098798	GO_MITOCHONDRIAL_PROTEIN_COMPLEX	191	0.521141	3.61925	1e-10	7.94e-09	GO:CC
GO:0005783	GO_ENDOPLASMIC_RETICULUM	447	0.191751	1.53756	0.000268808	0.00581861	GO:CC
GO:0031300	GO_INTRINSIC_COMPONENT_OF_ORGANELLE_MEMBRANE	151	0.367397	2.46325	1.57e-08	9.61e-07	GO:CC
GO:0045259	GO_PROTON_TRANSPORTING_ATP_SYNTHASE_COMPLEX	19	0.682431	2.62324	1.3e-05	0.000438619	GO:CC
GO:0030964	GO_NADH_DEHYDROGENASE_COMPLEX	34	0.685985	3.11004	1e-10	7.94e-09	GO:CC
GO:0016469	GO_PROTON_TRANSPORTING_TWO_SECTOR_ATPASE_COMPLEX	35	0.560503	2.5709	6.2e-06	0.000223662	GO:CC
GO:1990204	GO_OXIDOREDUCTASE_COMPLEX	59	0.558991	2.97724	1.71e-09	1.16e-07	GO:CC
GO:1905369	GO_ENDOPEPTIDASE_COMPLEX	52	0.379398	1.94643	0.00279116	0.034228	GO:CC
GO:1905368	GO_PEPTIDASE_COMPLEX	62	0.366094	2.00737	0.000656438	0.0120577	GO:CC
GO:0005759	GO_MITOCHONDRIAL_MATRIX	241	0.395158	2.83967	1e-10	7.94e-09	GO:CC
GO:0005732	GO_SMALL_NUCLEOLAR_RIBONUCLEOPROTEIN_COMPLEX	17	0.615533	2.25568	0.000695275	0.0124788	GO:CC
GO:0098573	GO_INTRINSIC_COMPONENT_OF_MITOCHONDRIAL_MEMBRANE	44	0.466007	2.25519	9.75e-05	0.0024962	GO:CC
GO:0031970	GO_ORGANELLE_ENVELOPE_LUMEN	50	0.462227	2.32294	2.95e-05	0.000884434	GO:CC
GO:0098800	GO_INNER_MITOCHONDRIAL_MEMBRANE_PROTEIN_COMPLEX	95	0.560356	3.37106	1e-10	7.94e-09	GO:CC
GO:0071011	GO_PRECATALYTIC_SPLICEOSOME	32	0.525727	2.38265	0.000150978	0.00364961	GO:CC
GO:0030532	GO_SMALL_NUCLEAR_RIBONUCLEOPROTEIN_COMPLEX	39	0.471101	2.22565	0.000261388	0.0057099	GO:CC
GO:0005844	GO_POLYSOME	47	0.529975	2.61056	9.43e-07	4.16e-05	GO:CC
GO:0031304	GO_INTRINSIC_COMPONENT_OF_MITOCHONDRIAL_INNER_MEMBRANE	27	0.555494	2.40666	0.000158621	0.00380357	GO:CC
GO:0001216	GO_DNA_BINDING_TRANSCRIPTION_ACTIVATOR_ACTIVITY	146	0.298773	1.98833	4.22e-05	0.0012021	GO:MF
GO:0003735	GO_STRUCTURAL_CONSTITUENT_OF_RIBOSOME	134	0.693805	4.55789	1e-10	7.94e-09	GO:MF
GO:0005198	GO_STRUCTURAL_MOLECULE_ACTIVITY	270	0.375003	2.81216	1e-10	7.94e-09	GO:MF
GO:0016209	GO_ANTIOXIDANT_ACTIVITY	29	0.656222	2.88699	1.11e-07	5.96e-06	GO:MF
GO:0016655	GO_OXIDOREDUCTASE_ACTIVITY_ACTING_ON_NAD_P_H_QUINONE_OR_SIMILAR_COMPOUND_AS_ACCEPTOR	38	0.713168	3.32558	1e-10	7.94e-09	GO:MF
GO:0019843	GO_RRNA_BINDING	44	0.551999	2.67134	4.89e-07	2.33e-05	GO:MF
GO:0030545	GO_RECEPTOR_REGULATOR_ACTIVITY	57	0.356042	1.84644	0.0035344	0.0408524	GO:MF
GO:0008144	GO_DRUG_BINDING	29	0.488455	2.14891	0.000602499	0.0112959	GO:MF
GO:0051082	GO_UNFOLDED_PROTEIN_BINDING	56	0.4018	2.08468	0.000279734	0.00597462	GO:MF
GO:0015078	GO_PROTON_TRANSMEMBRANE_TRANSPORTER_ACTIVITY	56	0.4524	2.34721	1.84e-05	0.000584163	GO:MF
GO:0035035	GO_HISTONE_ACETYLTRANSFERASE_BINDING	11	0.681489	2.19309	0.00157539	0.0226652	GO:MF
GO:0016491	GO_OXIDOREDUCTASE_ACTIVITY	269	0.278174	2.06655	9.8e-08	5.3e-06	GO:MF
GO:0016765	GO_TRANSFERASE_ACTIVITY_TRANSFERRING_ALKYL_OR_ARYL_OTHER_THAN_METHYL_GROUPS	24	0.490719	2.01087	0.00363302	0.0414888	GO:MF
GO:0016853	GO_ISOMERASE_ACTIVITY	63	0.349686	1.90315	0.00300484	0.0362352	GO:MF
GO:0016684	GO_OXIDOREDUCTASE_ACTIVITY_ACTING_ON_PEROXIDE_AS_ACCEPTOR	17	0.6769	2.48056	7.13e-05	0.00186497	GO:MF
GO:0016651	GO_OXIDOREDUCTASE_ACTIVITY_ACTING_ON_NAD_P_H	52	0.566552	2.90659	1.05e-08	6.47e-07	GO:MF
GO:0009055	GO_ELECTRON_TRANSFER_ACTIVITY	59	0.498144	2.65315	3.78e-07	1.88e-05	GO:MF
GO:0016614	GO_OXIDOREDUCTASE_ACTIVITY_ACTING_ON_CH_OH_GROUP_OF_DONORS	43	0.419454	2.01703	0.000862243	0.0143069	GO:MF
GO:0000902	GO_CELL_MORPHOGENESIS	353	-0.332412	-1.79184	6.76e-06	0.000240131	GO:BP
GO:0006026	GO_AMINOGLYCAN_CATABOLIC_PROCESS	12	-0.663199	-1.89757	0.00365096	0.0414946	GO:BP
GO:0006814	GO_SODIUM_ION_TRANSPORT	55	-0.561541	-2.35124	1.55e-06	6.38e-05	GO:BP
GO:0007606	GO_SENSORY_PERCEPTION_OF_CHEMICAL_STIMULUS	16	-0.791128	-2.44538	1.28e-06	5.43e-05	GO:BP
GO:0022610	GO_BIOLOGICAL_ADHESION	355	-0.397154	-2.13958	1e-10	7.94e-09	GO:BP
GO:0098742	GO_CELL_CELL_ADHESION_VIA_PLASMA_MEMBRANE_ADHESION_MOLECULES	52	-0.702741	-2.92468	1e-10	7.94e-09	GO:BP
GO:0034330	GO_CELL_JUNCTION_ORGANIZATION	224	-0.383448	-1.97754	2.34e-06	9.44e-05	GO:BP
GO:0007264	GO_SMALL_GTPASE_MEDIATED_SIGNAL_TRANSDUCTION	181	-0.379258	-1.91851	2.69e-05	0.00083077	GO:BP
GO:0007017	GO_MICROTUBULE_BASED_PROCESS	339	-0.329158	-1.76488	1.71e-05	0.000547447	GO:BP
GO:0043087	GO_REGULATION_OF_GTPASE_ACTIVITY	173	-0.387447	-1.95853	2.95e-05	0.000884434	GO:BP
GO:0051480	GO_REGULATION_OF_CYTOSOLIC_CALCIUM_ION_CONCENTRATION	83	-0.445344	-2.00128	9.73e-05	0.0024962	GO:BP
GO:0043269	GO_REGULATION_OF_ION_TRANSPORT	178	-0.347891	-1.76474	0.000643284	0.0119198	GO:BP
GO:0051056	GO_REGULATION_OF_SMALL_GTPASE_MEDIATED_SIGNAL_TRANSDUCTION	121	-0.42838	-2.0599	3.14e-05	0.000934742	GO:BP
GO:0051606	GO_DETECTION_OF_STIMULUS	67	-0.434467	-1.88721	0.00116631	0.018236	GO:BP
GO:0042303	GO_MOLTING_CYCLE	32	-0.594423	-2.21643	6.91e-05	0.00181844	GO:BP
GO:0035249	GO_SYNAPTIC_TRANSMISSION_GLUTAMATERGIC	21	-0.650556	-2.164	0.000159743	0.00380357	GO:BP
GO:0061337	GO_CARDIAC_CONDUCTION	29	-0.561852	-2.03938	0.000679364	0.0123011	GO:BP
GO:0007215	GO_GLUTAMATE_RECEPTOR_SIGNALING_PATHWAY	23	-0.6308	-2.15609	0.000132405	0.003284	GO:BP
GO:0035637	GO_MULTICELLULAR_ORGANISMAL_SIGNALING	42	-0.574046	-2.29351	2.79e-05	0.000846733	GO:BP
GO:0007187	GO_G_PROTEIN_COUPLED_RECEPTOR_SIGNALING_PATHWAY_COUPLED_TO_CYCLIC_NUCLEOTIDE_SECOND_MESSENGER	36	-0.555685	-2.14406	0.000319055	0.00666391	GO:BP
GO:0098773	GO_SKIN_EPIDERMIS_DEVELOPMENT	26	-0.6238	-2.21088	0.000109783	0.00278084	GO:BP
GO:0060021	GO_ROOF_OF_MOUTH_DEVELOPMENT	24	-0.571272	-1.97687	0.00178886	0.024836	GO:BP
GO:0034329	GO_CELL_JUNCTION_ASSEMBLY	128	-0.44734	-2.16265	1.58e-06	6.45e-05	GO:BP
GO:0048870	GO_CELL_MOTILITY	459	-0.274069	-1.4992	0.00127626	0.0193557	GO:BP
GO:0048589	GO_DEVELOPMENTAL_GROWTH	209	-0.322824	-1.65397	0.00209748	0.0279006	GO:BP
GO:0006865	GO_AMINO_ACID_TRANSPORT	31	-0.53482	-1.97709	0.00199886	0.0270264	GO:BP
GO:0099003	GO_VESICLE_MEDIATED_TRANSPORT_IN_SYNAPSE	67	-0.435276	-1.89073	0.0011431	0.0179655	GO:BP
GO:0000226	GO_MICROTUBULE_CYTOSKELETON_ORGANIZATION	233	-0.331069	-1.71932	0.000316503	0.00666391	GO:BP
GO:0001508	GO_ACTION_POTENTIAL	33	-0.536438	-2.02302	0.00131065	0.0197514	GO:BP
GO:0007186	GO_G_PROTEIN_COUPLED_RECEPTOR_SIGNALING_PATHWAY	161	-0.478364	-2.3919	8.94e-10	6.26e-08	GO:BP
GO:0051963	GO_REGULATION_OF_SYNAPSE_ASSEMBLY	18	-0.65382	-2.08232	0.000957334	0.0156664	GO:BP
GO:0030168	GO_PLATELET_ACTIVATION	46	-0.460206	-1.86512	0.00264886	0.0329591	GO:BP
GO:0048666	GO_NEURON_DEVELOPMENT	380	-0.310489	-1.67998	6.73e-05	0.00178962	GO:BP
GO:0060322	GO_HEAD_DEVELOPMENT	273	-0.301921	-1.59306	0.00206396	0.0275977	GO:BP
GO:0051966	GO_REGULATION_OF_SYNAPTIC_TRANSMISSION_GLUTAMATERGIC	15	-0.710946	-2.16325	0.000216064	0.0048306	GO:BP
GO:0006811	GO_ION_TRANSPORT	448	-0.274229	-1.4978	0.00142531	0.0208205	GO:BP
GO:0032102	GO_NEGATIVE_REGULATION_OF_RESPONSE_TO_EXTERNAL_STIMULUS	99	-0.384718	-1.77669	0.00190203	0.0261276	GO:BP
GO:0042391	GO_REGULATION_OF_MEMBRANE_POTENTIAL	118	-0.374807	-1.78687	0.00149553	0.021647	GO:BP
GO:0035295	GO_TUBE_DEVELOPMENT	287	-0.29894	-1.58352	0.00163941	0.0233081	GO:BP
GO:0007507	GO_HEART_DEVELOPMENT	157	-0.374387	-1.86442	0.000144566	0.00351243	GO:BP
GO:0099177	GO_REGULATION_OF_TRANS_SYNAPTIC_SIGNALING	134	-0.409086	-1.99704	3.37e-05	0.000990149	GO:BP
GO:0061098	GO_POSITIVE_REGULATION_OF_PROTEIN_TYROSINE_KINASE_ACTIVITY	11	-0.730982	-2.03288	0.000857178	0.0142726	GO:BP
GO:0044782	GO_CILIUM_ORGANIZATION	173	-0.336315	-1.70006	0.00206891	0.0275977	GO:BP
GO:0051960	GO_REGULATION_OF_NERVOUS_SYSTEM_DEVELOPMENT	278	-0.309491	-1.63589	0.000844297	0.0142072	GO:BP
GO:0043588	GO_SKIN_DEVELOPMENT	71	-0.422393	-1.85447	0.00171754	0.0240562	GO:BP
GO:0045664	GO_REGULATION_OF_NEURON_DIFFERENTIATION	216	-0.309075	-1.58883	0.00273669	0.0336755	GO:BP
GO:0010927	GO_CELLULAR_COMPONENT_ASSEMBLY_INVOLVED_IN_MORPHOGENESIS	33	-0.515457	-1.94389	0.00281849	0.0343789	GO:BP
GO:0003015	GO_HEART_PROCESS	66	-0.423438	-1.83702	0.00196845	0.0267065	GO:BP
GO:0007200	GO_PHOSPHOLIPASE_C_ACTIVATING_G_PROTEIN_COUPLED_RECEPTOR_SIGNALING_PATHWAY	10	-0.769777	-2.10863	0.000531685	0.0102508	GO:BP
GO:0008544	GO_EPIDERMIS_DEVELOPMENT	89	-0.403883	-1.83576	0.00139596	0.0206718	GO:BP
GO:0046578	GO_REGULATION_OF_RAS_PROTEIN_SIGNAL_TRANSDUCTION	72	-0.429453	-1.88791	0.00140775	0.0206718	GO:BP
GO:0099536	GO_SYNAPTIC_SIGNALING	201	-0.334175	-1.7069	0.000840236	0.014189	GO:BP
GO:0003013	GO_CIRCULATORY_SYSTEM_PROCESS	123	-0.377626	-1.81776	0.000855467	0.0142726	GO:BP
GO:0032989	GO_CELLULAR_COMPONENT_MORPHOGENESIS	269	-0.327028	-1.72383	0.000140811	0.00344089	GO:BP
GO:1901888	GO_REGULATION_OF_CELL_JUNCTION_ASSEMBLY	61	-0.432206	-1.84245	0.00356199	0.0409723	GO:BP
GO:0035239	GO_TUBE_MORPHOGENESIS	234	-0.322656	-1.67723	0.000828611	0.0140425	GO:BP
GO:0009887	GO_ANIMAL_ORGAN_MORPHOGENESIS	279	-0.302173	-1.5968	0.00141079	0.0206718	GO:BP
GO:0007417	GO_CENTRAL_NERVOUS_SYSTEM_DEVELOPMENT	339	-0.30861	-1.65471	0.000178805	0.0041536	GO:BP
GO:0035725	GO_SODIUM_ION_TRANSMEMBRANE_TRANSPORT	38	-0.586084	-2.2999	2.56e-05	0.000800389	GO:BP
GO:0086010	GO_MEMBRANE_DEPOLARIZATION_DURING_ACTION_POTENTIAL	12	-0.702707	-2.01061	0.00110624	0.0175601	GO:BP
GO:0050877	GO_NERVOUS_SYSTEM_PROCESS	272	-0.373942	-1.97031	8.94e-07	4.01e-05	GO:BP
GO:0043547	GO_POSITIVE_REGULATION_OF_GTPASE_ACTIVITY	137	-0.4095	-2.00741	2.71e-05	0.000831908	GO:BP
GO:0099172	GO_PRESYNAPSE_ORGANIZATION	10	-0.750374	-2.05548	0.0011718	0.018236	GO:BP
GO:0000904	GO_CELL_MORPHOGENESIS_INVOLVED_IN_DIFFERENTIATION	262	-0.316064	-1.6617	0.000676095	0.0123011	GO:BP
GO:0007528	GO_NEUROMUSCULAR_JUNCTION_DEVELOPMENT	15	-0.659317	-2.00616	0.00125599	0.0191761	GO:BP
GO:1903522	GO_REGULATION_OF_BLOOD_CIRCULATION	60	-0.453673	-1.92648	0.00168264	0.0237771	GO:BP
GO:0070588	GO_CALCIUM_ION_TRANSMEMBRANE_TRANSPORT	90	-0.396658	-1.80145	0.00163966	0.0233081	GO:BP
GO:0098797	GO_PLASMA_MEMBRANE_PROTEIN_COMPLEX	121	-0.474537	-2.28185	2.25e-07	1.15e-05	GO:CC
GO:0030427	GO_SITE_OF_POLARIZED_GROWTH	78	-0.402509	-1.7878	0.00200338	0.0270264	GO:CC
GO:0005929	GO_CILIUM	229	-0.349721	-1.81258	5.65e-05	0.00154744	GO:CC
GO:0009986	GO_CELL_SURFACE	153	-0.389199	-1.93834	3.56e-05	0.00103333	GO:CC
GO:0099081	GO_SUPRAMOLECULAR_POLYMER	314	-0.285974	-1.52248	0.00227645	0.0297821	GO:CC
GO:0099080	GO_SUPRAMOLECULAR_COMPLEX	458	-0.261483	-1.43076	0.00364372	0.0414946	GO:CC
GO:0005814	GO_CENTRIOLE	63	-0.444132	-1.91445	0.0012664	0.0192675	GO:CC
GO:0035580	GO_SPECIFIC_GRANULE_LUMEN	17	-0.627902	-1.95163	0.00304362	0.0366011	GO:CC
GO:0042383	GO_SARCOLEMMA	37	-0.5028	-1.9549	0.00306517	0.0367674	GO:CC
GO:0019897	GO_EXTRINSIC_COMPONENT_OF_PLASMA_MEMBRANE	53	-0.445859	-1.86577	0.00217961	0.0288321	GO:CC
GO:0031012	GO_EXTRACELLULAR_MATRIX	91	-0.385328	-1.75851	0.00340938	0.0397937	GO:CC
GO:0097060	GO_SYNAPTIC_MEMBRANE	96	-0.488783	-2.2526	7.48e-07	3.46e-05	GO:CC
GO:0009897	GO_EXTERNAL_SIDE_OF_PLASMA_MEMBRANE	49	-0.470347	-1.9389	0.00196662	0.0267065	GO:CC
GO:1990351	GO_TRANSPORTER_COMPLEX	70	-0.461487	-2.02733	0.000266423	0.00579332	GO:CC
GO:0043235	GO_RECEPTOR_COMPLEX	92	-0.454257	-2.06977	4.24e-05	0.0012021	GO:CC
GO:0031226	GO_INTRINSIC_COMPONENT_OF_PLASMA_MEMBRANE	309	-0.437172	-2.32426	1e-10	7.94e-09	GO:CC
GO:0098590	GO_PLASMA_MEMBRANE_REGION	334	-0.38961	-2.08597	1.48e-09	1.02e-07	GO:CC
GO:0097014	GO_CILIARY_PLASM	47	-0.457766	-1.86354	0.00253833	0.0320632	GO:CC
GO:0098982	GO_GABA_ERGIC_SYNAPSE	13	-0.706913	-2.083	0.000777078	0.0133593	GO:CC
GO:0005911	GO_CELL_CELL_JUNCTION	146	-0.37533	-1.8568	0.00042487	0.00846559	GO:CC
GO:0048786	GO_PRESYNAPTIC_ACTIVE_ZONE	25	-0.561477	-1.95108	0.00245236	0.0312922	GO:CC
GO:0098878	GO_NEUROTRANSMITTER_RECEPTOR_COMPLEX	12	-0.715026	-2.04586	0.000701489	0.0124788	GO:CC
GO:0030424	GO_AXON	233	-0.324173	-1.6835	0.000655554	0.0120577	GO:CC
GO:0016323	GO_BASOLATERAL_PLASMA_MEMBRANE	61	-0.432661	-1.84439	0.00346763	0.0403746	GO:CC
GO:0045202	GO_SYNAPSE	443	-0.280266	-1.52944	0.00058984	0.0111023	GO:CC
GO:0045211	GO_POSTSYNAPTIC_MEMBRANE	64	-0.553827	-2.38895	1.37e-06	5.77e-05	GO:CC
GO:0043005	GO_NEURON_PROJECTION	457	-0.291136	-1.59223	0.000118063	0.00295909	GO:CC
GO:0034703	GO_CATION_CHANNEL_COMPLEX	48	-0.513608	-2.10931	0.000227836	0.00504641	GO:CC
GO:0031253	GO_CELL_PROJECTION_MEMBRANE	107	-0.387032	-1.81809	0.000766722	0.0132771	GO:CC
GO:0150034	GO_DISTAL_AXON	112	-0.372848	-1.75851	0.00269547	0.0333406	GO:CC
GO:0098794	GO_POSTSYNAPSE	223	-0.326041	-1.68116	0.000739516	0.0129472	GO:CC
GO:0004930	GO_G_PROTEIN_COUPLED_RECEPTOR_ACTIVITY	53	-0.684216	-2.86322	1e-10	7.94e-09	GO:MF
GO:0005201	GO_EXTRACELLULAR_MATRIX_STRUCTURAL_CONSTITUENT	28	-0.558339	-2.01279	0.00105939	0.0169292	GO:MF
GO:0005509	GO_CALCIUM_ION_BINDING	176	-0.449049	-2.2736	6.99e-09	4.47e-07	GO:MF
GO:0016887	GO_ATPASE_ACTIVITY	172	-0.366852	-1.84907	6.71e-05	0.00178962	GO:MF
GO:0060089	GO_MOLECULAR_TRANSDUCER_ACTIVITY	151	-0.510681	-2.53725	1e-10	7.94e-09	GO:MF
GO:0005516	GO_CALMODULIN_BINDING	60	-0.48147	-2.04451	0.000369931	0.00759331	GO:MF
GO:0001067	GO_REGULATORY_REGION_NUCLEIC_ACID_BINDING	480	-0.285782	-1.56608	0.000297189	0.00628998	GO:MF
GO:0046873	GO_METAL_ION_TRANSMEMBRANE_TRANSPORTER_ACTIVITY	87	-0.529782	-2.39688	6.07e-08	3.36e-06	GO:MF
GO:0004672	GO_PROTEIN_KINASE_ACTIVITY	210	-0.383285	-1.96454	4.15e-06	0.000155514	GO:MF
GO:0008092	GO_CYTOSKELETAL_PROTEIN_BINDING	380	-0.27592	-1.49293	0.00307369	0.036777	GO:MF
GO:0030695	GO_GTPASE_REGULATOR_ACTIVITY	111	-0.412642	-1.94119	0.000201047	0.00459816	GO:MF
GO:0003700	GO_DNA_BINDING_TRANSCRIPTION_FACTOR_ACTIVITY	477	-0.287541	-1.57562	0.000212052	0.00476328	GO:MF
GO:0003777	GO_MICROTUBULE_MOTOR_ACTIVITY	36	-0.56163	-2.167	0.000237327	0.0052323	GO:MF
GO:0004497	GO_MONOOXYGENASE_ACTIVITY	18	-0.71836	-2.28787	3.22e-05	0.000951581	GO:MF
GO:0008237	GO_METALLOPEPTIDASE_ACTIVITY	45	-0.488096	-1.97382	0.000507833	0.00991129	GO:MF
GO:0016772	GO_TRANSFERASE_ACTIVITY_TRANSFERRING_PHOSPHORUS_CONTAINING_GROUPS	347	-0.304648	-1.63868	0.000161612	0.00382892	GO:MF
GO:0001653	GO_PEPTIDE_RECEPTOR_ACTIVITY	21	-0.790915	-2.63089	4.96e-09	3.24e-07	GO:MF
GO:0016705	GO_OXIDOREDUCTASE_ACTIVITY_ACTING_ON_PAIRED_DONORS_WITH_INCORPORATION_OR_REDUCTION_OF_MOLECULAR_OXYGEN	35	-0.581403	-2.23516	0.000106453	0.00271092	GO:MF
GO:0004867	GO_SERINE_TYPE_ENDOPEPTIDASE_INHIBITOR_ACTIVITY	11	-0.753067	-2.0943	0.000381982	0.00777366	GO:MF
GO:0003774	GO_MOTOR_ACTIVITY	55	-0.454499	-1.90304	0.00159461	0.0228726	GO:MF
GO:0022836	GO_GATED_CHANNEL_ACTIVITY	59	-0.519398	-2.20025	3.69e-05	0.00106514	GO:MF
KEGG_ALZHEIMERS_DISEASE	KEGG_ALZHEIMERS_DISEASE	95	0.518805	3.18268	1e-10	2.06e-09	KEGG
KEGG_HUNTINGTONS_DISEASE	KEGG_HUNTINGTONS_DISEASE	109	0.504134	3.11949	1e-10	2.06e-09	KEGG
KEGG_OXIDATIVE_PHOSPHORYLATION	KEGG_OXIDATIVE_PHOSPHORYLATION	88	0.654371	3.90351	1e-10	2.06e-09	KEGG
KEGG_PARKINSONS_DISEASE	KEGG_PARKINSONS_DISEASE	80	0.640409	3.72093	1e-10	2.06e-09	KEGG
KEGG_RIBOSOME	KEGG_RIBOSOME	77	0.811384	4.67071	1e-10	2.06e-09	KEGG
KEGG_OLFACTORY_TRANSDUCTION	KEGG_OLFACTORY_TRANSDUCTION	13	-0.777549	-2.27193	7.6e-06	0.000130624	KEGG
KEGG_GLUTATHIONE_METABOLISM	KEGG_GLUTATHIONE_METABOLISM	16	0.703002	2.55939	9.93e-06	0.000146328	KEGG
KEGG_NEUROACTIVE_LIGAND_RECEPTOR_INTERACTION	KEGG_NEUROACTIVE_LIGAND_RECEPTOR_INTERACTION	27	-0.610056	-2.15157	0.000145205	0.00187238	KEGG
KEGG_PYRIMIDINE_METABOLISM	KEGG_PYRIMIDINE_METABOLISM	38	0.463242	2.22408	0.000250691	0.00272606	KEGG
KEGG_ECM_RECEPTOR_INTERACTION	KEGG_ECM_RECEPTOR_INTERACTION	16	-0.691434	-2.16085	0.000264261	0.00272606	KEGG
KEGG_PROTEASOME	KEGG_PROTEASOME	34	0.477901	2.21936	0.00036192	0.00339408	KEGG
KEGG_SPLICEOSOME	KEGG_SPLICEOSOME	71	0.346243	1.9749	0.000396488	0.0034084	KEGG
KEGG_CARDIAC_MUSCLE_CONTRACTION	KEGG_CARDIAC_MUSCLE_CONTRACTION	29	0.449287	1.98107	0.00212661	0.0168751	KEGG
KEGG_PHOSPHATIDYLINOSITOL_SIGNALING_SYSTEM	KEGG_PHOSPHATIDYLINOSITOL_SIGNALING_SYSTEM	31	-0.513238	-1.87474	0.0024543	0.0180844	KEGG
KEGG_PEROXISOME	KEGG_PEROXISOME	31	0.421697	1.89453	0.00365302	0.0251225	KEGG
KEGG_DILATED_CARDIOMYOPATHY	KEGG_DILATED_CARDIOMYOPATHY	18	-0.590124	-1.90199	0.00446504	0.0287878	KEGG
KEGG_HYPERTROPHIC_CARDIOMYOPATHY_HCM	KEGG_HYPERTROPHIC_CARDIOMYOPATHY_HCM	18	-0.587316	-1.89294	0.00484854	0.0294215	KEGG
KEGG_PROTEIN_EXPORT	KEGG_PROTEIN_EXPORT	14	0.563829	1.98298	0.00643411	0.0368738	KEGG
