# Supplementary material for: RNA Sequencing of Lens Capsular Epithelium Implicates Novel Pathways in Pseudoexfoliation Syndrome
Source: Invest Ophthalmol Vis Sci. 2022 Mar 29;63(3):26. doi: 10.1167/iovs.63.3.26 (PMC8982629; doi:10.1167/iovs.63.3.26)
Supplement: Supplement 3 [file iovs-63-3-26_s003.xls]

## Sheet: Gene Expression Data - Sample D
Sample ID	Pseudoexfoliation Status	Glaucoma Status	Age	Gender
1	No PEX	No glaucoma	73	Male
2	No PEX	HTG	86	Male
3	PEX	No glaucoma	72	Male
4	PEX	No glaucoma	94	Female
6	No PEX	No glaucoma	75	Male
7	No PEX	No glaucoma	73	Female
8	No PEX	No glaucoma	85	Female
9	No PEX	No glaucoma	68	Female
10	PEX	No glaucoma	82	Female
11	PEX	No glaucoma	76	Female
12	PEX	No glaucoma	75	Female
13	PEX	No glaucoma	82	Female
14	PEX	No glaucoma	75	Female
15	No PEX	No glaucoma	78	Female
16	No PEX	No glaucoma	89	Male
17	PEX	No glaucoma	82	Male
18	PEX	No glaucoma	92	Male
19	No PEX	No glaucoma	76	Female
20	No PEX	No glaucoma	82	Male
21	No PEX	No glaucoma	77	Female
22	PEX	No glaucoma	80	Female
23	No PEX	No glaucoma	84	Male
24	PEX	No glaucoma	85	Female
25	No PEX	No glaucoma	64	Male
26	PEX	No glaucoma	73	Female
27	PEX	No glaucoma	66	Male
28	PEX	No glaucoma	81	Male
29	No PEX	HTG	81	Female
30	PEX	HTG	83	Male
31	No PEX	HTG	71	Male
32	PEX	HTG	82	Male
33	No PEX	HTG	68	Female
34	No PEX	No glaucoma	67	Female
35	No PEX	HTG	76	Female
36	PEX	HTG	89	Female
37	No PEX	HTG	72	Male
38	No PEX	HTG	73	Female
39	No PEX	HTG	77	Male
40	PEX	HTG	84	Male
41	No PEX	HTG	72	Male
42	PEX	HTG	83	Female
43	PEX	HTG	78	Female
44	PEX	HTG	83	Female
45	No PEX	No glaucoma	85	Male
46	No PEX	No glaucoma	90	Male
47	No PEX	No glaucoma	58	Male
48	No PEX	No glaucoma	67	Female
49	No PEX	No glaucoma	74	Male
50	No PEX	No glaucoma	76	Female
51	No PEX	No glaucoma	92	Male
52	No PEX	No glaucoma	68	Female
53	PEX	HTG	69	Male
54	PEX	No glaucoma	80	Female
55	No PEX	No glaucoma	78	Female
56	No PEX	No glaucoma	74	Male
57	No PEX	No glaucoma	82	Male
58	PEX	No glaucoma	89	Male
59	No PEX	No glaucoma	84	Female
60	No PEX	No glaucoma	82	Female
61	No PEX	No glaucoma	58	Female
62	No PEX	No glaucoma	55	Female
65	PEX	No glaucoma	66	Female
66	No PEX	HTG	71	Female
68	No PEX	HTG	64	Male
