# Supplementary material for: RNA Sequencing of Lens Capsular Epithelium Implicates Novel Pathways in Pseudoexfoliation Syndrome
Source: Invest Ophthalmol Vis Sci. 2022 Mar 29;63(3):26. doi: 10.1167/iovs.63.3.26 (PMC8982629; doi:10.1167/iovs.63.3.26)
Supplement: Supplement 4 [file iovs-63-3-26_s004.xls]

## Sheet: Gene Expression Data - Differen
gene	baseMean	log2FoldChange	lfcSE	stat	pvalue	padj
RPAP2	1210.58	-0.488733	0.064954	-7.52429	5.3e-14	8.25e-10
PNKD	3494.7	0.301229	0.0423955	7.10521	1.2e-12	6.83e-09
FBXW2	3562.92	-0.246653	0.0347759	-7.09265	1.32e-12	6.83e-09
AFDN	5505.62	-0.493076	0.0699725	-7.04671	1.83e-12	7.13e-09
TCAF1	1558.5	-0.45314	0.0648867	-6.98355	2.88e-12	8.31e-09
HOOK3	1867.95	-0.449316	0.0644787	-6.96845	3.2e-12	8.31e-09
NDUFC1	4637.87	0.404105	0.0584203	6.91719	4.61e-12	1.01e-08
CEP250	2320.84	-0.379747	0.0551667	-6.88362	5.83e-12	1.01e-08
TMEM120A	1633.96	0.361382	0.0525508	6.87681	6.12e-12	1.01e-08
ZC3HAV1L	130.811	-0.730576	0.106358	-6.86901	6.46e-12	1.01e-08
JMJD1C	3009.63	-0.524667	0.0768424	-6.82784	8.62e-12	1.22e-08
MAP3K2	3005.77	-0.437553	0.064807	-6.75163	1.46e-11	1.9e-08
SLA2	186.818	0.537605	0.0799265	6.72624	1.74e-11	1.98e-08
TUFM	6617.27	0.295186	0.0439507	6.7163	1.86e-11	1.98e-08
TRPM7	2711.61	-0.38476	0.0573944	-6.70379	2.03e-11	1.98e-08
PAXX	1488.89	0.394256	0.0588476	6.69961	2.09e-11	1.98e-08
PSENEN	429.285	0.451292	0.0674171	6.69402	2.17e-11	1.98e-08
MTCH1	12653.6	0.29694	0.044412	6.68602	2.29e-11	1.98e-08
VPS72	4266.17	0.30572	0.0459015	6.66035	2.73e-11	2.24e-08
PRKAG1	1991.43	0.232593	0.0349877	6.64785	2.97e-11	2.28e-08
SOD1	11984	0.420572	0.0633268	6.6413	3.11e-11	2.28e-08
ZZEF1	6092.49	-0.487073	0.0733954	-6.63628	3.22e-11	2.28e-08
DUSP15	638.547	0.38738	0.0585449	6.61681	3.67e-11	2.48e-08
DDI2	889.752	-0.406242	0.0614886	-6.60679	3.93e-11	2.55e-08
DAD1	3832.82	0.403246	0.0612543	6.58314	4.61e-11	2.87e-08
MMACHC	5329.69	0.442465	0.0677712	6.5288	6.63e-11	3.89e-08
WDR35	1162.09	-0.324765	0.0498006	-6.5213	6.97e-11	3.89e-08
EEA1	1982.23	-0.527254	0.0809613	-6.51243	7.39e-11	3.89e-08
ZMYM4	5016.37	-0.316945	0.0486793	-6.51088	7.47e-11	3.89e-08
FRS2	1870.75	-0.285709	0.0438859	-6.51028	7.5e-11	3.89e-08
MRPS34	2508.92	0.378914	0.0583202	6.49713	8.19e-11	4e-08
MRPL24	2411.64	0.365387	0.0562728	6.49313	8.41e-11	4e-08
SWI5	1417.67	0.365639	0.0563223	6.49191	8.48e-11	4e-08
MTMR3	6961.31	-0.255519	0.039392	-6.48656	8.78e-11	4.02e-08
CHD1	2159.63	-0.348017	0.053717	-6.47872	9.25e-11	4.02e-08
ARFGEF1	3862.05	-0.338487	0.0522508	-6.47813	9.29e-11	4.02e-08
SBF2	2344.31	-0.40694	0.0629074	-6.46886	9.87e-11	4.15e-08
NDUFAF8	2137.34	0.546417	0.0848986	6.43611	1.23e-10	5.02e-08
IER3IP1	569.598	0.347294	0.0540803	6.42182	1.35e-10	5.37e-08
PPIP5K2	1377.02	-0.398141	0.0622562	-6.3952	1.6e-10	6.22e-08
TNKS2	3822.65	-0.362994	0.0568124	-6.38936	1.67e-10	6.22e-08
TMEM147	2097.71	0.385803	0.0603928	6.38822	1.68e-10	6.22e-08
SSR2	4402.14	0.397695	0.0624052	6.37278	1.86e-10	6.61e-08
ERCC5	216.793	-0.512154	0.0803776	-6.37185	1.87e-10	6.61e-08
ZDBF2	1148.93	-0.637797	0.100233	-6.36316	1.98e-10	6.76e-08
TRIO	2154.91	-0.576577	0.0906475	-6.36065	2.01e-10	6.76e-08
CLIP1	6699.49	-0.398683	0.0627047	-6.3581	2.04e-10	6.76e-08
DICER1	2323.06	-0.538019	0.0847974	-6.34476	2.23e-10	7.22e-08
CLPP	2366.48	0.37744	0.059582	6.3348	2.38e-10	7.41e-08
ERI3	2299.53	0.333658	0.0527013	6.33111	2.43e-10	7.41e-08
ZMYM2	3962.68	-0.33489	0.0529016	-6.33043	2.44e-10	7.41e-08
COG3	1310.84	-0.290932	0.0459715	-6.32852	2.48e-10	7.41e-08
ZNF654	798.059	-0.370169	0.0586166	-6.31509	2.7e-10	7.93e-08
KIF27	457.793	-0.564282	0.0894053	-6.3115	2.76e-10	7.97e-08
ATP13A3	4135.86	-0.444298	0.0705332	-6.29913	2.99e-10	8.47e-08
NTHL1	586.469	0.336416	0.0534391	6.29532	3.07e-10	8.53e-08
DLEC1	969.369	0.384527	0.0611479	6.28848	3.21e-10	8.75e-08
LDLRAD2	6993.01	0.754239	0.120086	6.2808	3.37e-10	9.04e-08
MEF2A	3094.07	-0.287826	0.0459346	-6.26601	3.7e-10	9.57e-08
PIK3C2A	3353.14	-0.443009	0.0707107	-6.26509	3.73e-10	9.57e-08
SETD2	3966.38	-0.341018	0.0544556	-6.2623	3.79e-10	9.57e-08
ATP5F1D	5261.09	0.44016	0.0703107	6.26022	3.84e-10	9.57e-08
DPM3	733.594	0.531727	0.0849524	6.25912	3.87e-10	9.57e-08
DCTPP1	1105.22	0.401524	0.0642241	6.25191	4.05e-10	9.86e-08
SOS2	2292.34	-0.240627	0.0385258	-6.24588	4.21e-10	1.01e-07
NDUFB2	4469.45	0.454297	0.0727789	6.24215	4.32e-10	1.02e-07
PARD6A	921.856	0.39149	0.0627389	6.23999	4.38e-10	1.02e-07
FBXL15	1339.35	0.363374	0.0582539	6.23776	4.44e-10	1.02e-07
MOSPD3	1614.79	0.388633	0.0624245	6.22565	4.8e-10	1.08e-07
NUDT16L1	2010.21	0.385241	0.0619119	6.2224	4.9e-10	1.09e-07
TPR	6151.37	-0.322771	0.0519234	-6.2163	5.09e-10	1.11e-07
STXBP5	1742.42	-0.585106	0.0941377	-6.21542	5.12e-10	1.11e-07
FAAP20	6677.74	0.337131	0.0542763	6.21138	5.25e-10	1.12e-07
C12orf57	3224.38	0.513643	0.0828143	6.20235	5.56e-10	1.17e-07
GCAT	972.542	0.356215	0.0574993	6.19511	5.82e-10	1.21e-07
SENP6	3530.24	-0.253677	0.0409773	-6.19068	5.99e-10	1.23e-07
NAXE	3748.51	0.3635	0.0587748	6.18462	6.23e-10	1.26e-07
KMT2E	6731.98	-0.329746	0.0534325	-6.17127	6.77e-10	1.35e-07
SNRPA	1686.67	0.265446	0.0430562	6.1651	7.04e-10	1.37e-07
UTRN	6633.54	-0.590533	0.0957897	-6.16489	7.05e-10	1.37e-07
PLEKHJ1	1418.55	0.265673	0.0431121	6.16237	7.17e-10	1.38e-07
SIK3	1677.61	-0.320676	0.0520815	-6.15719	7.4e-10	1.41e-07
METTL23	760.943	0.332314	0.0540677	6.14627	7.93e-10	1.49e-07
S100B	11312.5	0.549125	0.0894177	6.14112	8.19e-10	1.52e-07
RASA1	1992.92	-0.286389	0.0466531	-6.13869	8.32e-10	1.52e-07
HIVEP2	1516.88	-0.556637	0.0907223	-6.13562	8.48e-10	1.54e-07
NFAT5	7550.31	-0.620042	0.101186	-6.12772	8.91e-10	1.6e-07
DDHD1	625.084	-0.400818	0.0654936	-6.11996	9.36e-10	1.63e-07
APRT	3292.1	0.449728	0.0735037	6.11845	9.45e-10	1.63e-07
MANBAL	2793.2	0.338841	0.0553826	6.11819	9.46e-10	1.63e-07
TAOK1	5818.29	-0.537984	0.0879808	-6.11478	9.67e-10	1.63e-07
OST4	4973.13	0.445748	0.0729064	6.11398	9.72e-10	1.63e-07
ASH1L	5732.82	-0.499099	0.0816363	-6.11369	9.74e-10	1.63e-07
RAPGEF2	2659.53	-0.374322	0.0612505	-6.11133	9.88e-10	1.64e-07
AFF1	6522.36	-0.485842	0.0796219	-6.10187	1.05e-09	1.69e-07
UBXN7	2557.56	-0.421301	0.0690524	-6.10117	1.05e-09	1.69e-07
MIEN1	1816.2	0.442132	0.072469	6.10098	1.05e-09	1.69e-07
CCDC50	3932.45	-0.189058	0.0310838	-6.08221	1.19e-09	1.88e-07
FAM50B	942.482	0.325412	0.0535119	6.08111	1.19e-09	1.88e-07
BOD1L1	3588.44	-0.427129	0.0702826	-6.0773	1.22e-09	1.9e-07
PCNA	1262.89	0.25745	0.0423957	6.07255	1.26e-09	1.94e-07
ZNF592	3363.18	-0.343617	0.0566181	-6.06904	1.29e-09	1.96e-07
SLC25A17	734.469	0.275552	0.04543	6.06541	1.32e-09	1.99e-07
NCOR1	5308.28	-0.271517	0.0448429	-6.05485	1.41e-09	2.06e-07
GPATCH2L	2154.21	-0.453381	0.074891	-6.05387	1.41e-09	2.06e-07
TNFSF12	1284.54	0.363689	0.0600841	6.05301	1.42e-09	2.06e-07
RAB5C	2869.32	0.365849	0.0604498	6.05211	1.43e-09	2.06e-07
PCM1	5401.8	-0.35546	0.0587341	-6.05202	1.43e-09	2.06e-07
RNF217	658.198	-0.423751	0.0701053	-6.0445	1.5e-09	2.14e-07
MRPL55	964.84	0.376953	0.0623963	6.04126	1.53e-09	2.15e-07
TMEM223	1489.62	0.393735	0.0651792	6.0408	1.53e-09	2.15e-07
ICE1	3119.39	-0.380984	0.0631184	-6.03602	1.58e-09	2.2e-07
CUTA	1995.8	0.3895	0.0645634	6.03283	1.61e-09	2.22e-07
MYO5A	4896.32	-0.480852	0.0797403	-6.03023	1.64e-09	2.24e-07
CUEDC2	3152.19	0.334392	0.0554889	6.0263	1.68e-09	2.27e-07
ACAP2	1484.35	-0.455143	0.0755796	-6.02203	1.72e-09	2.28e-07
TMEM9	6447.43	0.330416	0.0548705	6.02174	1.73e-09	2.28e-07
JMJD8	7495.33	0.331555	0.055072	6.0204	1.74e-09	2.28e-07
EEF2K	1711.44	-0.472386	0.0784657	-6.02029	1.74e-09	2.28e-07
TXN2	5136.89	0.341935	0.0568328	6.01651	1.78e-09	2.31e-07
MAP4K5	1664.16	-0.323321	0.0537686	-6.01321	1.82e-09	2.34e-07
ZNF621	1529.34	-0.476173	0.0792052	-6.01189	1.83e-09	2.34e-07
FKBP2	3553.07	0.409575	0.0681822	6.00707	1.89e-09	2.39e-07
VPS28	4181.23	0.35236	0.0587762	5.99494	2.04e-09	2.56e-07
NSD3	3921.33	-0.31602	0.0527336	-5.99276	2.06e-09	2.57e-07
REL	296.486	-0.833353	0.139091	-5.99142	2.08e-09	2.57e-07
BPTF	5089.85	-0.390415	0.0652318	-5.98504	2.16e-09	2.65e-07
UBN2	970.052	-0.504857	0.0843764	-5.98339	2.19e-09	2.66e-07
RICTOR	1297.8	-0.452087	0.075617	-5.97864	2.25e-09	2.72e-07
FAM135A	895.18	-0.406395	0.0680071	-5.97578	2.29e-09	2.74e-07
CEP350	3467.54	-0.569698	0.0953563	-5.97442	2.31e-09	2.74e-07
STUB1	8921.91	0.320579	0.0536718	5.97294	2.33e-09	2.75e-07
RPS19BP1	3871.74	0.393427	0.065939	5.96653	2.42e-09	2.79e-07
ZFPL1	1998.76	0.288135	0.0482992	5.96562	2.44e-09	2.79e-07
TOPBP1	1992.71	-0.284632	0.0477143	-5.96533	2.44e-09	2.79e-07
POP7	798.488	0.388154	0.0650819	5.96409	2.46e-09	2.79e-07
STX17	933.116	-0.423032	0.0709368	-5.9635	2.47e-09	2.79e-07
ZNF808	287.775	-0.507063	0.0850281	-5.96347	2.47e-09	2.79e-07
SEC22A	370.338	0.245426	0.0411675	5.96164	2.5e-09	2.8e-07
DYNC2I2	4381.48	0.321647	0.0540073	5.95563	2.59e-09	2.88e-07
GCC2	2274.36	-0.364865	0.0612819	-5.95389	2.62e-09	2.89e-07
PRDX1	11498.7	0.379496	0.0638034	5.94789	2.72e-09	2.98e-07
CHD9	2481.95	-0.50763	0.0853712	-5.94615	2.75e-09	2.99e-07
SYNGR2	4177.93	0.387061	0.0651485	5.9412	2.83e-09	3.06e-07
MCRIP1	2609.18	0.469573	0.0790846	5.93761	2.89e-09	3.1e-07
SCAND1	3365.2	0.431261	0.0726923	5.93269	2.98e-09	3.18e-07
C11orf68	2204.45	0.311674	0.0526141	5.92377	3.15e-09	3.33e-07
BRWD1	2541.39	-0.314889	0.053168	-5.92252	3.17e-09	3.33e-07
SDF2	1356.24	0.316603	0.053492	5.9187	3.24e-09	3.39e-07
ZNF573	209.194	-0.55344	0.0935892	-5.9135	3.35e-09	3.47e-07
CACUL1	2285.67	-0.26943	0.0455701	-5.91244	3.37e-09	3.47e-07
NOM1	776.301	-0.361954	0.0612558	-5.9089	3.44e-09	3.53e-07
HAS3	716.904	0.306497	0.0519317	5.90193	3.59e-09	3.63e-07
SMCHD1	2333.47	-0.373763	0.0633366	-5.90122	3.61e-09	3.63e-07
MED1	2863.68	-0.40494	0.0686231	-5.90094	3.61e-09	3.63e-07
VPS25	1545.25	0.321801	0.0545548	5.89867	3.66e-09	3.66e-07
TMF1	1806.95	-0.393948	0.0668491	-5.89309	3.79e-09	3.76e-07
CALM3	17830.5	0.339492	0.0576326	5.89063	3.85e-09	3.79e-07
TMEM160	6238.82	0.527448	0.089553	5.88978	3.87e-09	3.79e-07
ZDHHC4	2484.79	0.29952	0.0509203	5.88214	4.05e-09	3.94e-07
CCDC93	1843.07	-0.38218	0.0650004	-5.87965	4.11e-09	3.96e-07
PRKAA1	1392.38	-0.244779	0.0416375	-5.87879	4.13e-09	3.96e-07
SMURF2	2078.26	-0.243588	0.0414399	-5.8781	4.15e-09	3.96e-07
ATP6V0B	4123.54	0.37518	0.0638587	5.87516	4.22e-09	4.01e-07
BAD	2853.79	0.353406	0.0601916	5.87136	4.32e-09	4.03e-07
VPS53	2601.11	-0.256879	0.0437516	-5.8713	4.32e-09	4.03e-07
NAA38	2509.39	0.431368	0.0734761	5.87086	4.34e-09	4.03e-07
DLG5	784.983	-0.430602	0.0733548	-5.87012	4.35e-09	4.03e-07
RSPH9	885.987	0.40403	0.0688813	5.8656	4.47e-09	4.09e-07
KALRN	1754.12	-0.384058	0.0654862	-5.86471	4.5e-09	4.09e-07
ATG4D	849.522	0.279825	0.0477179	5.86416	4.51e-09	4.09e-07
COX5A	4100.51	0.388315	0.0662191	5.86409	4.52e-09	4.09e-07
MTHFS	245.753	0.389717	0.0665029	5.86016	4.62e-09	4.16e-07
PDE8A	659.364	-0.396025	0.0675919	-5.85907	4.65e-09	4.16e-07
TASOR2	2131.49	-0.500515	0.0856051	-5.84679	5.01e-09	4.46e-07
COPE	3187.66	0.393896	0.067381	5.84579	5.04e-09	4.46e-07
PEBP1	61155.2	0.383308	0.0655998	5.84312	5.12e-09	4.51e-07
HEBP1	2542.97	0.353798	0.0605817	5.84002	5.22e-09	4.52e-07
MYL6B	4647.11	0.358793	0.0614372	5.84	5.22e-09	4.52e-07
AFF4	6413.83	-0.505867	0.0866258	-5.83968	5.23e-09	4.52e-07
BOLA1	724.331	0.3547	0.0607951	5.83436	5.4e-09	4.64e-07
PPP1R12A	1817.96	-0.295894	0.0507599	-5.82928	5.57e-09	4.76e-07
USP34	7242.14	-0.415869	0.0713734	-5.82666	5.65e-09	4.81e-07
MGARP	20195.8	0.328027	0.0563153	5.82484	5.72e-09	4.81e-07
UBR5	6081.18	-0.405252	0.0695757	-5.82462	5.72e-09	4.81e-07
IPO9	6560.41	-0.202775	0.034817	-5.82403	5.74e-09	4.81e-07
SPRYD3	4369.93	0.322847	0.0554548	5.82182	5.82e-09	4.82e-07
TMEM230	4156.92	0.287023	0.0493047	5.82141	5.84e-09	4.82e-07
AP4E1	629.652	-0.312731	0.0537264	-5.8208	5.86e-09	4.82e-07
TOGARAM1	839.467	-0.386956	0.066512	-5.81783	5.96e-09	4.88e-07
WDFY1	1768.69	-0.293434	0.0504514	-5.81617	6.02e-09	4.9e-07
CD320	1337.13	0.423257	0.0727818	5.81542	6.05e-09	4.9e-07
AGO2	1600.97	-0.49944	0.0859276	-5.81233	6.16e-09	4.97e-07
RAB1B	7240.02	0.294304	0.0506492	5.81063	6.22e-09	4.99e-07
TMEM262	1759.15	0.314099	0.0540621	5.80997	6.25e-09	4.99e-07
NUFIP2	4480.84	-0.406385	0.0700346	-5.80263	6.53e-09	5.18e-07
CNPPD1	3913.52	0.295803	0.0509999	5.80007	6.63e-09	5.24e-07
LAMTOR4	2942.21	0.432961	0.0746689	5.79842	6.69e-09	5.25e-07
CBFA2T2	1910.48	-0.289287	0.0498943	-5.79799	6.71e-09	5.25e-07
MRPL14	1185.91	0.380045	0.0655988	5.79347	6.89e-09	5.35e-07
ATP5MC2	5082.43	0.391787	0.06763	5.7931	6.91e-09	5.35e-07
MRPL2	1425.76	0.338721	0.0585062	5.78949	7.06e-09	5.44e-07
CDK12	2168.85	-0.431345	0.0745276	-5.78773	7.13e-09	5.45e-07
HAUS6	634.787	-0.290087	0.0501246	-5.78732	7.15e-09	5.45e-07
RPP25L	770.261	0.390945	0.0675574	5.78686	7.17e-09	5.45e-07
PPIF	988.205	0.343611	0.0593994	5.78475	7.26e-09	5.49e-07
ARFGEF2	2841.07	-0.443278	0.0766442	-5.78358	7.31e-09	5.5e-07
TMEM101	1020.7	0.321148	0.0555593	5.78028	7.46e-09	5.58e-07
ZNF771	920.204	0.360717	0.0624439	5.77665	7.62e-09	5.66e-07
ATP6V1F	3117.42	0.419428	0.0726172	5.77589	7.65e-09	5.66e-07
MRPL40	1814.61	0.333532	0.0577488	5.77556	7.67e-09	5.66e-07
POLR2L	12513.3	0.435156	0.0754405	5.7682	8.01e-09	5.88e-07
N4BP2	399.227	-0.708776	0.122901	-5.76707	8.07e-09	5.89e-07
MTR	5324.07	-0.394189	0.0683726	-5.76531	8.15e-09	5.93e-07
DPP8	2761.34	-0.277727	0.0481891	-5.76327	8.25e-09	5.97e-07
NUDC	6623.48	0.28457	0.0493956	5.76104	8.36e-09	6.02e-07
AP5B1	1156.48	-0.355149	0.0617338	-5.75291	8.77e-09	6.28e-07
XKR6	291.839	-0.37013	0.0643485	-5.75195	8.82e-09	6.28e-07
TRMT112	5289.33	0.37175	0.0646339	5.75163	8.84e-09	6.28e-07
HELZ	1859.54	-0.40295	0.0700995	-5.74825	9.02e-09	6.36e-07
AHSA1	3971.27	0.248979	0.043322	5.74718	9.07e-09	6.36e-07
SOS1	3186.98	-0.366364	0.0637497	-5.74692	9.09e-09	6.36e-07
CYB5D2	3108.7	0.331095	0.0576177	5.74641	9.12e-09	6.36e-07
YIF1B	1721.24	0.384601	0.0669921	5.741	9.41e-09	6.53e-07
GOLGA3	3861.15	-0.328874	0.0572897	-5.74054	9.44e-09	6.53e-07
PATJ	1604.98	-0.422853	0.0736982	-5.73762	9.6e-09	6.61e-07
BAIAP3	1226.18	0.29476	0.0514019	5.73442	9.78e-09	6.69e-07
NIPBL	3691	-0.394609	0.0688197	-5.73395	9.81e-09	6.69e-07
ECH1	2139.44	0.408348	0.0712208	5.73355	9.83e-09	6.69e-07
GSE1	2019.8	-0.452408	0.078926	-5.73205	9.92e-09	6.71e-07
GAMT	1869.15	0.36653	0.0639536	5.73118	9.97e-09	6.71e-07
BANF1	3680.43	0.385078	0.0671962	5.73065	1e-08	6.71e-07
NR2C2	5057.37	-0.357481	0.0623988	-5.72897	1.01e-08	6.75e-07
PMVK	3518.42	0.354837	0.0619456	5.7282	1.02e-08	6.75e-07
JOSD2	1380.16	0.384743	0.0671876	5.7264	1.03e-08	6.8e-07
TMEM219	4616.54	0.32971	0.0575883	5.7253	1.03e-08	6.81e-07
RCOR1	1158.49	-0.308818	0.0539449	-5.7247	1.04e-08	6.81e-07
ANKRD12	4129.93	-0.354398	0.0619244	-5.72307	1.05e-08	6.82e-07
COX6A1	2426.38	0.407239	0.0711582	5.72301	1.05e-08	6.82e-07
FCGRT	3821.75	0.350652	0.0612883	5.72135	1.06e-08	6.85e-07
BUD23	3831.72	0.232657	0.0406753	5.71985	1.07e-08	6.87e-07
RAB11A	5461.91	0.226911	0.039672	5.71967	1.07e-08	6.87e-07
PANK3	2710.9	-0.432914	0.0757111	-5.71797	1.08e-08	6.91e-07
PRDX2	13597.8	0.378445	0.0662152	5.71538	1.09e-08	6.97e-07
TUT4	2527.24	-0.363694	0.0636388	-5.71498	1.1e-08	6.97e-07
SNX30	1800.81	-0.382717	0.0670017	-5.71204	1.12e-08	7.05e-07
NDUFS8	3490.69	0.392911	0.0687918	5.71159	1.12e-08	7.05e-07
PTPMT1	1272.66	0.280334	0.0490882	5.71082	1.12e-08	7.06e-07
OAZ1	8955.1	0.351231	0.0615344	5.70788	1.14e-08	7.14e-07
REST	2558.37	-0.321734	0.0563732	-5.70721	1.15e-08	7.14e-07
SETD5	5855.96	-0.31415	0.0550493	-5.70671	1.15e-08	7.14e-07
PMM1	812.341	0.297212	0.0521301	5.70135	1.19e-08	7.34e-07
TNKS	2212.9	-0.367458	0.0644781	-5.69896	1.21e-08	7.42e-07
EMC6	1317.76	0.361678	0.0634761	5.69786	1.21e-08	7.43e-07
LDHB	377.949	0.48251	0.084697	5.6969	1.22e-08	7.45e-07
SMARCAD1	1272.11	-0.309643	0.0543705	-5.69506	1.23e-08	7.5e-07
DPM2	1340.59	0.309429	0.0543412	5.69419	1.24e-08	7.51e-07
STX10	1683.96	0.277258	0.0487038	5.69273	1.25e-08	7.54e-07
SF3B4	3612.7	0.319915	0.0562316	5.68924	1.28e-08	7.67e-07
EMC4	2910.36	0.266141	0.0467922	5.68772	1.29e-08	7.71e-07
EEF1D	8223.34	0.410869	0.0722627	5.68576	1.3e-08	7.77e-07
ALMS1	1488.3	-0.520556	0.0915782	-5.68427	1.31e-08	7.8e-07
BDP1	503.879	-0.684915	0.120526	-5.68272	1.33e-08	7.85e-07
LARP4B	3265.23	-0.221005	0.0388986	-5.68157	1.33e-08	7.87e-07
SETX	3161.71	-0.35581	0.0626431	-5.67995	1.35e-08	7.91e-07
ATP6V0E1	4679.73	0.370336	0.0652202	5.67824	1.36e-08	7.96e-07
PCBD1	2187.42	0.383314	0.0675489	5.67462	1.39e-08	8.08e-07
AKR7A2	2500	0.336532	0.0593063	5.67448	1.39e-08	8.08e-07
RIF1	2276	-0.409379	0.0721667	-5.67269	1.41e-08	8.13e-07
ARHGEF7	1743.36	-0.213132	0.0375969	-5.66888	1.44e-08	8.29e-07
RBFOX2	1095.08	-0.538677	0.0950464	-5.66752	1.45e-08	8.31e-07
HSPE1	692.953	0.334899	0.0590943	5.66719	1.45e-08	8.31e-07
NCOA3	2878.87	-0.335487	0.0592432	-5.66288	1.49e-08	8.49e-07
ZNF462	3475.1	-0.47994	0.0847848	-5.66069	1.51e-08	8.57e-07
SPEN	6939.25	-0.404906	0.071576	-5.657	1.54e-08	8.69e-07
MVB12A	1719.31	0.331219	0.0585516	5.65688	1.54e-08	8.69e-07
ZBTB44	5334.12	-0.327055	0.0578312	-5.65533	1.56e-08	8.74e-07
SLC25A46	2054.66	-0.25645	0.0453694	-5.65249	1.58e-08	8.84e-07
AKR1A1	1530.35	0.299248	0.052944	5.65217	1.58e-08	8.84e-07
NDUFA12	2345.89	0.381864	0.0675932	5.64945	1.61e-08	8.95e-07
MLXIP	3257.52	-0.552443	0.0978556	-5.6455	1.65e-08	9.08e-07
XRN1	1353.61	-0.53325	0.094457	-5.64543	1.65e-08	9.08e-07
MACF1	37336.1	-0.485948	0.0860824	-5.64515	1.65e-08	9.08e-07
PIKFYVE	2189.3	-0.478417	0.0848021	-5.64157	1.69e-08	9.24e-07
GSTK1	4169.44	0.262361	0.0465112	5.64082	1.69e-08	9.24e-07
TAF12	662.77	0.331108	0.0587168	5.63907	1.71e-08	9.31e-07
COX8A	912.314	0.482186	0.0855401	5.63697	1.73e-08	9.39e-07
CYLD	3173.57	-0.277667	0.0492635	-5.63636	1.74e-08	9.39e-07
RALGAPA1	1308.9	-0.444571	0.0789028	-5.63442	1.76e-08	9.43e-07
ITSN2	5796.44	-0.416568	0.0739335	-5.63435	1.76e-08	9.43e-07
YEATS2	2578.53	-0.318178	0.056479	-5.63356	1.77e-08	9.44e-07
TJP1	1350.45	-0.467553	0.0830009	-5.63311	1.77e-08	9.44e-07
NR3C1	2206.51	-0.293406	0.052139	-5.62738	1.83e-08	9.72e-07
FNDC3A	3444.29	-0.36698	0.0652292	-5.626	1.84e-08	9.77e-07
RFXANK	1500.94	0.300062	0.0533453	5.6249	1.86e-08	9.79e-07
TRIR	7662.5	0.358942	0.0638196	5.62432	1.86e-08	9.79e-07
NANS	621.837	0.345398	0.0614225	5.62331	1.87e-08	9.82e-07
GOLGB1	8830.56	-0.357496	0.0635837	-5.62245	1.88e-08	9.83e-07
TRIM2	2571.12	-0.433715	0.0771833	-5.61929	1.92e-08	9.98e-07
TRERF1	890.624	-0.466036	0.0829441	-5.61867	1.92e-08	9.98e-07
GADD45GIP1	4498.65	0.402473	0.0716696	5.61567	1.96e-08	1.01e-06
MPRIP	10348.3	-0.335971	0.0598451	-5.61401	1.98e-08	1.02e-06
ALG11	457.474	-0.546215	0.0973311	-5.61193	2e-08	1.03e-06
CYSTM1	3277.07	0.333011	0.0593492	5.61104	2.01e-08	1.03e-06
COX7A2L	4502.82	0.356989	0.0636585	5.60787	2.05e-08	1.05e-06
COX4I1	14582.3	0.408876	0.0729279	5.60658	2.06e-08	1.05e-06
PCBP2	5762.27	0.290168	0.0517605	5.60598	2.07e-08	1.05e-06
RBM42	2911.45	0.255951	0.0456579	5.60584	2.07e-08	1.05e-06
CHCHD10	2047.9	0.402448	0.0718137	5.60405	2.09e-08	1.05e-06
CYBA	3466.81	0.385799	0.0688555	5.60301	2.11e-08	1.05e-06
HSBP1L1	2087.49	0.313128	0.055886	5.60297	2.11e-08	1.05e-06
ZNF148	3573.26	-0.320733	0.0572582	-5.60152	2.12e-08	1.06e-06
KIF2A	1587.61	-0.36467	0.0651294	-5.59916	2.15e-08	1.07e-06
DGCR6L	3085.82	0.359175	0.0641518	5.59882	2.16e-08	1.07e-06
ZNF609	4281.23	-0.410711	0.0734059	-5.59508	2.21e-08	1.09e-06
LSM2	440.883	0.417853	0.0746906	5.59446	2.21e-08	1.09e-06
ECSIT	1717.24	0.344	0.0615337	5.59042	2.27e-08	1.11e-06
MOB1B	816.263	-0.253098	0.0452825	-5.58931	2.28e-08	1.12e-06
GOLGA4	8544.78	-0.345135	0.0618116	-5.58366	2.36e-08	1.15e-06
UCK1	2402.27	0.214855	0.0384884	5.58233	2.37e-08	1.15e-06
C1orf122	2823.9	0.388034	0.0695132	5.58216	2.38e-08	1.15e-06
COPS6	4855.99	0.308534	0.0552715	5.58215	2.38e-08	1.15e-06
ZBTB11	1244.32	-0.319011	0.0571635	-5.58069	2.4e-08	1.15e-06
ATP6V0E2	9956.5	0.391587	0.0701688	5.58064	2.4e-08	1.15e-06
BIRC6	3284.96	-0.538892	0.0965758	-5.57999	2.41e-08	1.15e-06
FTL	64733.1	0.354451	0.0635245	5.57975	2.41e-08	1.15e-06
TUG1	7391.63	-0.283472	0.0508147	-5.57854	2.43e-08	1.15e-06
THAP7	2422.8	0.28639	0.0513826	5.57368	2.49e-08	1.18e-06
SRSF9	6198.13	0.248773	0.0446391	5.57298	2.5e-08	1.18e-06
TCP11L2	747.714	-0.425431	0.07635	-5.57211	2.52e-08	1.19e-06
TEX264	2585.24	0.345733	0.0620518	5.57169	2.52e-08	1.19e-06
ELOF1	1924.01	0.357909	0.0642536	5.57026	2.54e-08	1.19e-06
REX1BD	1930.97	0.343479	0.0616892	5.5679	2.58e-08	1.2e-06
SHISA4	2450.36	0.372766	0.0669571	5.56723	2.59e-08	1.2e-06
TSR3	3546.95	0.317311	0.056999	5.56696	2.59e-08	1.2e-06
KMT2C	4108.04	-0.593101	0.106589	-5.56439	2.63e-08	1.22e-06
AURKAIP1	4092.94	0.365815	0.0657458	5.56407	2.64e-08	1.22e-06
PYCR2	1670.68	0.259908	0.0467399	5.56074	2.69e-08	1.23e-06
ATOX1	1115.86	0.382148	0.068724	5.56062	2.69e-08	1.23e-06
MPST	2467.36	0.28835	0.0518776	5.55829	2.72e-08	1.25e-06
SHARPIN	2846.5	0.259454	0.0467042	5.55526	2.77e-08	1.26e-06
GTF2A2	3899.41	0.393012	0.07075	5.55494	2.78e-08	1.26e-06
STAG1	2262.82	-0.216193	0.0389268	-5.55383	2.79e-08	1.27e-06
NCBP2AS2	1524.88	0.357681	0.0644078	5.55338	2.8e-08	1.27e-06
MAP9	1262.06	-0.348172	0.0627067	-5.55239	2.82e-08	1.27e-06
RPL27A	22807.8	0.453667	0.0817165	5.55171	2.83e-08	1.27e-06
ATRAID	4016.15	0.315961	0.0569137	5.55157	2.83e-08	1.27e-06
DDRGK1	2270.91	0.291001	0.0524209	5.55124	2.84e-08	1.27e-06
DMKN	1563.71	0.45498	0.0820049	5.5482	2.89e-08	1.29e-06
KDM3A	4697.35	-0.359767	0.0648521	-5.5475	2.9e-08	1.29e-06
MICOS13	1895.32	0.415767	0.0749554	5.54686	2.91e-08	1.29e-06
SEC24A	785.775	-0.366253	0.0660309	-5.54669	2.91e-08	1.29e-06
RAD51C	602.447	0.295528	0.0533143	5.54313	2.97e-08	1.31e-06
ORMDL2	1366.8	0.32	0.0577368	5.54239	2.98e-08	1.31e-06
BTF3	13206.9	0.338693	0.0611181	5.54162	3e-08	1.31e-06
FAM214A	1541.3	-0.259465	0.0468224	-5.54146	3e-08	1.31e-06
LATS1	2444.02	-0.368012	0.0664307	-5.53979	3.03e-08	1.32e-06
ECI1	3622.22	0.412876	0.0745351	5.53935	3.04e-08	1.32e-06
CRYBB2	177636	0.435829	0.0786894	5.53859	3.05e-08	1.32e-06
NDUFB10	4663.72	0.372829	0.0673619	5.53472	3.12e-08	1.35e-06
UBE2L3	2958.36	0.256612	0.0463667	5.53439	3.12e-08	1.35e-06
CHCHD5	1141.59	0.400652	0.0724038	5.53358	3.14e-08	1.35e-06
ASXL2	2486.88	-0.444092	0.080269	-5.53255	3.16e-08	1.35e-06
SFXN4	1320.43	0.265352	0.047965	5.53221	3.16e-08	1.35e-06
USF2	7275.78	0.233685	0.0422438	5.53182	3.17e-08	1.35e-06
CENPX	1835.08	0.386963	0.0699622	5.53103	3.18e-08	1.35e-06
MRPS2	1981.14	0.299003	0.0540642	5.53052	3.19e-08	1.35e-06
GAR1	640.833	0.284234	0.051396	5.53027	3.2e-08	1.35e-06
MASTL	409.77	-0.325676	0.0589399	-5.52556	3.28e-08	1.38e-06
PHLPP2	1736.8	-0.337573	0.0610931	-5.52556	3.28e-08	1.38e-06
GPS1	4577.62	0.204433	0.0370004	5.52516	3.29e-08	1.38e-06
MIF4GD	1427	0.324822	0.0588027	5.52393	3.32e-08	1.38e-06
MRPS12	957.677	0.365019	0.0660811	5.52381	3.32e-08	1.38e-06
P2RX5-TAX1BP3	1371.49	0.34712	0.0628481	5.52315	3.33e-08	1.39e-06
PRDX5	16289.2	0.354065	0.0641105	5.52273	3.34e-08	1.39e-06
BRAF	1789.35	-0.327884	0.0593921	-5.52067	3.38e-08	1.4e-06
TRPT1	1103.73	0.33042	0.0598567	5.52018	3.39e-08	1.4e-06
NME3	1447.63	0.334146	0.0605506	5.51846	3.42e-08	1.41e-06
ZNF292	3449.67	-0.479278	0.0869369	-5.51295	3.53e-08	1.45e-06
KIF13A	10925.8	-0.319614	0.0579783	-5.51266	3.53e-08	1.45e-06
RPL28	22717.9	0.490936	0.0890765	5.5114	3.56e-08	1.45e-06
HAX1	2148.19	0.330059	0.0598889	5.51119	3.56e-08	1.45e-06
ROCK1	3823.41	-0.33006	0.0598905	-5.51106	3.57e-08	1.45e-06
KIAA1958	1504.43	-0.423793	0.0769018	-5.51084	3.57e-08	1.45e-06
SF3B1	8757.14	-0.255398	0.0463559	-5.50951	3.6e-08	1.45e-06
SNX13	1611.52	-0.380757	0.0691126	-5.50923	3.6e-08	1.45e-06
MRPS18A	1344.12	0.351064	0.0637381	5.50791	3.63e-08	1.46e-06
DNAJC13	3519.72	-0.352767	0.0640685	-5.50609	3.67e-08	1.47e-06
OTUD4	2458.08	-0.36754	0.0667545	-5.50585	3.67e-08	1.47e-06
INO80D	1164.2	-0.359689	0.065372	-5.5022	3.75e-08	1.5e-06
PHF21A	3713.05	-0.202823	0.0368914	-5.49786	3.84e-08	1.53e-06
NDUFS6	3639.49	0.423309	0.0770191	5.49616	3.88e-08	1.54e-06
CD63	15237.9	0.380075	0.0691706	5.49475	3.91e-08	1.55e-06
EVI5	1160.13	-0.312805	0.0569436	-5.49324	3.95e-08	1.56e-06
RB1CC1	2793.63	-0.336723	0.0612986	-5.49316	3.95e-08	1.56e-06
RC3H2	3036	-0.354023	0.0644678	-5.49148	3.99e-08	1.57e-06
HERC2	2803.66	-0.495639	0.090275	-5.49033	4.01e-08	1.57e-06
SCNM1	3404.79	0.418603	0.0762706	5.48839	4.06e-08	1.59e-06
CAPN12	2431.92	0.482718	0.0879671	5.48749	4.08e-08	1.59e-06
SMIM26	256.419	0.432677	0.0788698	5.48596	4.11e-08	1.6e-06
SF3B5	3180.93	0.425268	0.0775447	5.48417	4.15e-08	1.61e-06
DENND4C	1945.7	-0.416674	0.0760456	-5.47927	4.27e-08	1.65e-06
CMSS1	919.179	0.293353	0.0535468	5.47843	4.29e-08	1.65e-06
REV3L	2587.37	-0.501148	0.091483	-5.47805	4.3e-08	1.65e-06
ZNHIT2	588.052	0.325879	0.0594902	5.47786	4.31e-08	1.65e-06
PHB	3726.25	0.308114	0.0562539	5.47721	4.32e-08	1.65e-06
NDUFA2	1812.72	0.379768	0.0693438	5.4766	4.34e-08	1.65e-06
CASP8AP2	940.895	-0.367708	0.0671442	-5.47639	4.34e-08	1.65e-06
RUVBL2	3472.76	0.283613	0.0517912	5.47609	4.35e-08	1.65e-06
CUL4A	3368.47	-0.181299	0.0331111	-5.47546	4.36e-08	1.66e-06
SURF2	1390.33	0.357885	0.065368	5.47493	4.38e-08	1.66e-06
PAN3	1388.62	-0.318755	0.0582281	-5.47424	4.39e-08	1.66e-06
TMEM205	2910.33	0.381453	0.0696883	5.4737	4.41e-08	1.66e-06
AGO4	1645.76	-0.331334	0.0605352	-5.47341	4.41e-08	1.66e-06
ARL2	2353.02	0.459784	0.084006	5.47323	4.42e-08	1.66e-06
PRADC1	1054.52	0.412246	0.0753361	5.47209	4.45e-08	1.66e-06
MICAL3	3564.15	-0.651553	0.119146	-5.46853	4.54e-08	1.69e-06
HIPK3	10034.9	-0.341191	0.0623933	-5.46838	4.54e-08	1.69e-06
ATG2B	1979.84	-0.393315	0.0719734	-5.46473	4.64e-08	1.72e-06
NDUFA8	1774.12	0.358902	0.0656804	5.46437	4.65e-08	1.72e-06
TOMM7	6286.05	0.411424	0.075297	5.46402	4.65e-08	1.72e-06
RHOC	4421.66	0.413308	0.0756724	5.4618	4.71e-08	1.74e-06
TCEA2	4242.95	0.309511	0.0566859	5.4601	4.76e-08	1.74e-06
HIGD2A	4499.2	0.431451	0.0790227	5.45984	4.77e-08	1.74e-06
GLRX5	2795.81	0.372789	0.0682835	5.45942	4.78e-08	1.74e-06
CYC1	3480	0.278347	0.0509863	5.45925	4.78e-08	1.74e-06
ABR	1408.78	-0.429302	0.0786404	-5.45906	4.79e-08	1.74e-06
HCFC2	728.942	-0.436948	0.0800446	-5.4588	4.79e-08	1.74e-06
NFRKB	1484.76	-0.287717	0.0527232	-5.45712	4.84e-08	1.75e-06
YIPF7	31.4229	-0.825012	0.151184	-5.45699	4.84e-08	1.75e-06
ARL6IP1	3211.74	0.343194	0.0628937	5.45673	4.85e-08	1.75e-06
GTF3C5	2303.58	0.189592	0.0347509	5.45575	4.88e-08	1.76e-06
NR2C2AP	781.496	0.305575	0.0560285	5.45392	4.93e-08	1.76e-06
PLXDC2	6057.18	-0.577159	0.105825	-5.45391	4.93e-08	1.76e-06
DMXL1	2572.91	-0.48014	0.0880359	-5.4539	4.93e-08	1.76e-06
LRRC75A	6278.05	0.516255	0.0946587	5.45386	4.93e-08	1.76e-06
ERCC6L2	1047.39	-0.450856	0.0826725	-5.45352	4.94e-08	1.76e-06
DCXR	2710.05	0.403633	0.0740145	5.45343	4.94e-08	1.76e-06
FAM166A	536.608	0.409607	0.0751396	5.45129	5e-08	1.77e-06
CHMP6	1191.12	0.257574	0.047252	5.45107	5.01e-08	1.77e-06
CNOT1	7446.09	-0.290327	0.0532864	-5.44844	5.08e-08	1.79e-06
ZNF197	901.354	-0.309513	0.0568127	-5.44795	5.1e-08	1.79e-06
SLC39A3	547.59	0.441939	0.0811562	5.44554	5.16e-08	1.81e-06
CST3	11439.8	0.475421	0.0873089	5.44527	5.17e-08	1.81e-06
DTD1	815.763	0.320059	0.0588069	5.44253	5.25e-08	1.84e-06
AAMP	5805.72	0.194279	0.0357101	5.44045	5.31e-08	1.85e-06
SASH1	2052.54	-0.41797	0.0768425	-5.4393	5.35e-08	1.86e-06
CAMSAP1	2733.47	-0.28584	0.0525523	-5.43916	5.35e-08	1.86e-06
KLHL28	618.837	-0.429503	0.0789739	-5.43855	5.37e-08	1.86e-06
PHIP	2413.02	-0.384185	0.0706535	-5.43758	5.4e-08	1.87e-06
QDPR	1821.9	0.293694	0.0540274	5.43602	5.45e-08	1.88e-06
FAU	6014.42	0.47749	0.0878466	5.4355	5.46e-08	1.88e-06
FAM126B	1133.61	-0.379854	0.0698971	-5.43447	5.5e-08	1.89e-06
TRIP12	6016.78	-0.299735	0.0551753	-5.43241	5.56e-08	1.91e-06
RPL36AL	4707.58	0.421189	0.077558	5.43064	5.62e-08	1.92e-06
DALRD3	2467.22	0.272079	0.050121	5.42845	5.68e-08	1.94e-06
PTPN4	1250.84	-0.405955	0.0748009	-5.42714	5.73e-08	1.95e-06
MGST3	2685.12	0.34093	0.0628592	5.42372	5.84e-08	1.98e-06
FOXK1	2065.47	-0.324239	0.0597839	-5.42352	5.84e-08	1.98e-06
TET2	806.308	-0.591773	0.109158	-5.42123	5.92e-08	2e-06
MYOF	3310.12	-0.490677	0.0905627	-5.41809	6.02e-08	2.03e-06
TRAPPC10	1864.83	-0.46793	0.0863693	-5.41779	6.03e-08	2.03e-06
IQSEC1	18787.1	-0.348568	0.0643804	-5.41419	6.16e-08	2.07e-06
ZNF891	519.14	-0.423127	0.0781596	-5.41363	6.18e-08	2.07e-06
FYCO1	7388.65	-0.406525	0.0750955	-5.41344	6.18e-08	2.07e-06
DGKH	58.9512	-0.793155	0.146565	-5.41162	6.25e-08	2.09e-06
DEXI	1831.61	0.250304	0.0462623	5.41054	6.28e-08	2.09e-06
RAB11B	9061.02	0.312112	0.0577037	5.40887	6.34e-08	2.11e-06
UBE2M	4351.12	0.275403	0.0509209	5.40845	6.36e-08	2.11e-06
ATP5MC1	1731.05	0.381733	0.0705994	5.40703	6.41e-08	2.12e-06
PPP1R26	2850.93	-0.19834	0.0367125	-5.40253	6.57e-08	2.17e-06
GAPVD1	2258.32	-0.257273	0.0476329	-5.40116	6.62e-08	2.18e-06
AKAP13	7685.09	-0.329374	0.0610153	-5.39823	6.73e-08	2.21e-06
SECISBP2L	3984.4	-0.357388	0.0662187	-5.39709	6.77e-08	2.21e-06
HECTD1	7200.06	-0.327338	0.0606513	-5.39704	6.77e-08	2.21e-06
CCDC124	4422.16	0.340066	0.0630127	5.39679	6.78e-08	2.21e-06
ELK4	2875.61	-0.336747	0.062398	-5.39677	6.79e-08	2.21e-06
PTPN11	7364.17	-0.321963	0.0596598	-5.39665	6.79e-08	2.21e-06
SH3GLB1	4766.65	-0.166145	0.0308049	-5.39347	6.91e-08	2.25e-06
MYCBP2	3298.33	-0.502899	0.0932843	-5.39104	7.01e-08	2.27e-06
COX7C	5242.03	0.416288	0.0772308	5.39018	7.04e-08	2.28e-06
TNRC18	10847.3	-0.39278	0.0728733	-5.3899	7.05e-08	2.28e-06
TMEM179B	1889.79	0.360792	0.0669494	5.38902	7.08e-08	2.28e-06
MYO9A	2042.3	-0.427589	0.0793465	-5.38888	7.09e-08	2.28e-06
ZNF445	1634.01	-0.350271	0.0649991	-5.38887	7.09e-08	2.28e-06
PDZD8	3491.08	-0.361604	0.0671263	-5.38692	7.17e-08	2.3e-06
ZC3H14	3775.86	-0.16	0.0297055	-5.38623	7.2e-08	2.3e-06
UBL7	3027.67	0.329193	0.0611192	5.38609	7.2e-08	2.3e-06
PHC3	2191.62	-0.429175	0.0796955	-5.38519	7.24e-08	2.3e-06
PRPF40A	3361.02	-0.196361	0.0364637	-5.38512	7.24e-08	2.3e-06
PEF1	2763.8	0.320762	0.05957	5.38462	7.26e-08	2.3e-06
LARP1	12318.2	-0.285207	0.0529771	-5.38359	7.3e-08	2.31e-06
CLOCK	2073.3	-0.380864	0.0707573	-5.38268	7.34e-08	2.32e-06
CTSD	7691.12	0.551287	0.102443	5.38141	7.39e-08	2.33e-06
PEX14	1783.01	0.249661	0.0464216	5.37812	7.53e-08	2.37e-06
GON4L	1775.96	-0.404807	0.075275	-5.3777	7.54e-08	2.37e-06
TALDO1	2989.78	0.298964	0.0556093	5.37615	7.61e-08	2.38e-06
LAMTOR1	3331.89	0.308458	0.0573847	5.37527	7.65e-08	2.39e-06
MRPL27	781.001	0.371382	0.0690928	5.37513	7.65e-08	2.39e-06
ZNF576	532.221	0.28308	0.0526716	5.37443	7.68e-08	2.39e-06
MGA	1690.56	-0.430869	0.0801763	-5.37402	7.7e-08	2.39e-06
MRPL34	3321.86	0.34732	0.0646377	5.37334	7.73e-08	2.4e-06
SAMM50	1817.07	0.271167	0.0504751	5.37229	7.77e-08	2.41e-06
CLASP2	3788.81	-0.330312	0.0614907	-5.37174	7.8e-08	2.41e-06
MPV17L2	735.851	0.353489	0.0658162	5.37085	7.84e-08	2.41e-06
ZFC3H1	1557.41	-0.499157	0.0929454	-5.37044	7.85e-08	2.41e-06
HINT2	498.886	0.339809	0.0632741	5.37042	7.86e-08	2.41e-06
GMPR2	3526.56	0.217876	0.0405728	5.37	7.87e-08	2.41e-06
RPS6KB1	1506.37	-0.233858	0.0435522	-5.3696	7.89e-08	2.41e-06
PRELID1	3999.83	0.336198	0.0626467	5.36657	8.02e-08	2.44e-06
THY1	10665.3	0.740623	0.138011	5.36639	8.03e-08	2.44e-06
CEP78	1251.44	-0.288456	0.0537534	-5.36628	8.04e-08	2.44e-06
ESRRA	3189.49	0.252608	0.0470808	5.36542	8.08e-08	2.45e-06
GCHFR	2426.03	0.441625	0.0823285	5.36419	8.13e-08	2.46e-06
ZNF770	2455.37	-0.207902	0.0387582	-5.36407	8.14e-08	2.46e-06
RPS27	18745.8	0.482533	0.0899955	5.36175	8.24e-08	2.48e-06
USE1	599.747	0.334594	0.0624084	5.36136	8.26e-08	2.48e-06
EIF3K	7037.4	0.355395	0.0662893	5.36128	8.26e-08	2.48e-06
PSME4	2152.49	-0.250996	0.0468194	-5.36095	8.28e-08	2.48e-06
FBXW9	331.648	0.335559	0.0626164	5.35896	8.37e-08	2.51e-06
GP1BA	224.928	-0.673029	0.125617	-5.35779	8.42e-08	2.52e-06
DDA1	2026.17	0.256523	0.0478819	5.35741	8.44e-08	2.52e-06
INVS	1169.52	-0.401381	0.0749266	-5.35699	8.46e-08	2.52e-06
CAMSAP2	4365	-0.385517	0.0720051	-5.35403	8.6e-08	2.56e-06
GNB2	10138.7	0.266335	0.0497639	5.35198	8.7e-08	2.58e-06
CHD8	4202.58	-0.254575	0.047572	-5.35137	8.73e-08	2.58e-06
IMPDH2	4393.66	0.249804	0.0467037	5.3487	8.86e-08	2.61e-06
CCDC186	1284.87	-0.369557	0.0690934	-5.34866	8.86e-08	2.61e-06
BBX	6853.16	-0.373826	0.0699225	-5.34629	8.98e-08	2.64e-06
OCIAD1	3865.61	0.188497	0.0352643	5.34526	9.03e-08	2.65e-06
ECHS1	6800.44	0.299165	0.0559964	5.34258	9.16e-08	2.69e-06
PIGH	931.522	0.23532	0.0440486	5.34228	9.18e-08	2.69e-06
HOMER2	7441.19	-0.287153	0.0537593	-5.34146	9.22e-08	2.69e-06
HEATR5B	1015.63	-0.315321	0.0590345	-5.34131	9.23e-08	2.69e-06
SRCAP	649.418	-0.506752	0.0948914	-5.34033	9.28e-08	2.7e-06
NIBAN1	173.963	-0.973548	0.182368	-5.33838	9.38e-08	2.72e-06
THAP2	480.519	-0.444259	0.083233	-5.33753	9.42e-08	2.73e-06
HMBOX1	657.253	-0.436449	0.0817788	-5.33694	9.45e-08	2.73e-06
RPL36	13381.3	0.438253	0.0821535	5.33457	9.58e-08	2.76e-06
TIMM10	795.648	0.441715	0.0828058	5.33435	9.59e-08	2.76e-06
GPATCH8	3375.75	-0.290128	0.0544243	-5.33084	9.78e-08	2.81e-06
RAB3IP	1505.69	-0.326226	0.0611971	-5.33074	9.78e-08	2.81e-06
SETD7	9810.25	-0.311956	0.0585235	-5.33044	9.8e-08	2.81e-06
RHOD	944.677	0.440543	0.0826559	5.32984	9.83e-08	2.81e-06
SYDE2	420.766	-0.617406	0.11587	-5.32844	9.91e-08	2.83e-06
PATL1	1587.26	-0.22347	0.0419429	-5.32797	9.93e-08	2.83e-06
NUDT1	716.157	0.33351	0.0626141	5.32644	1e-07	2.85e-06
CORO1B	4734.52	0.251923	0.0473012	5.32593	1e-07	2.85e-06
UBR3	2060.13	-0.411387	0.0772594	-5.32475	1.01e-07	2.87e-06
GPR137	4542.96	0.258003	0.0484648	5.32351	1.02e-07	2.88e-06
ANKRD11	8077.93	-0.272965	0.0512782	-5.32321	1.02e-07	2.88e-06
MDH2	4953.71	0.275178	0.0516946	5.32315	1.02e-07	2.88e-06
NDUFB7	5406.1	0.44949	0.0844489	5.32263	1.02e-07	2.88e-06
MLX	1110.7	0.224361	0.042153	5.32254	1.02e-07	2.88e-06
DNAJC17	2828.16	0.385885	0.0725117	5.3217	1.03e-07	2.88e-06
TFPT	447.007	0.336273	0.0632235	5.3188	1.04e-07	2.92e-06
BCAT2	1429.51	0.250458	0.0470902	5.31868	1.05e-07	2.92e-06
MYO6	1499.92	-0.295989	0.0556837	-5.31555	1.06e-07	2.96e-06
ZNF510	1069.66	-0.254521	0.0478843	-5.31534	1.06e-07	2.96e-06
HMOX2	560.997	0.284612	0.0535852	5.31139	1.09e-07	3.02e-06
KDM3B	6811.94	-0.252107	0.0474691	-5.31096	1.09e-07	3.03e-06
SBNO1	3395.68	-0.243098	0.0457755	-5.31065	1.09e-07	3.03e-06
TMEM258	980.583	0.351412	0.0661768	5.31021	1.09e-07	3.03e-06
NCOA1	5618.88	-0.297999	0.0561903	-5.3034	1.14e-07	3.14e-06
ZBTB25	1242.11	-0.273482	0.051589	-5.30117	1.15e-07	3.17e-06
SMDT1	451.475	0.434532	0.0819744	5.30083	1.15e-07	3.17e-06
FEM1B	4417.08	-0.254961	0.0481053	-5.30007	1.16e-07	3.18e-06
NT5C	2070.05	0.32584	0.0615001	5.29821	1.17e-07	3.2e-06
ZNF518A	1441.42	-0.4983	0.0940534	-5.29805	1.17e-07	3.2e-06
IREB2	2024.93	-0.261294	0.0493326	-5.29658	1.18e-07	3.22e-06
PPIA	17489.1	0.356931	0.0674146	5.29456	1.19e-07	3.25e-06
BABAM2	1214.73	0.297662	0.0562216	5.29444	1.19e-07	3.25e-06
PPP2R5D	2975.67	0.189224	0.0357432	5.29399	1.2e-07	3.25e-06
TSPAN31	3203.94	0.284433	0.0537331	5.29343	1.2e-07	3.26e-06
MRPL12	331.203	0.446991	0.0844711	5.29164	1.21e-07	3.28e-06
POP4	1398.04	0.262959	0.0497313	5.2876	1.24e-07	3.35e-06
MGST2	971.559	0.352449	0.0666866	5.28515	1.26e-07	3.39e-06
PRKAA2	1017.98	-0.421161	0.0796961	-5.28458	1.26e-07	3.39e-06
ADRM1	3475.5	0.276267	0.052284	5.28397	1.26e-07	3.39e-06
RSF1	3385.48	-0.292243	0.0553081	-5.28391	1.26e-07	3.39e-06
RFX7	1067.29	-0.353206	0.0668734	-5.28171	1.28e-07	3.43e-06
MLST8	2914.37	0.301192	0.0570339	5.28092	1.29e-07	3.43e-06
AVL9	1876.41	-0.253031	0.0479144	-5.28089	1.29e-07	3.43e-06
ZMYND11	7550.11	-0.169025	0.0320099	-5.28039	1.29e-07	3.43e-06
MTIF3	1938.36	0.287657	0.0544784	5.2802	1.29e-07	3.43e-06
GRHPR	7465.81	0.314399	0.0595447	5.28006	1.29e-07	3.43e-06
WRN	486.711	-0.46589	0.0882443	-5.27956	1.29e-07	3.43e-06
TRIM33	2507.68	-0.324536	0.0614844	-5.27834	1.3e-07	3.45e-06
COX6B1	5468.36	0.42609	0.080727	5.27816	1.3e-07	3.45e-06
STMP1	2661.58	0.282125	0.0534534	5.27796	1.31e-07	3.45e-06
RAPSN	352.075	0.743816	0.140945	5.27737	1.31e-07	3.45e-06
TRAPPC1	1713.86	0.362963	0.0687943	5.27606	1.32e-07	3.47e-06
RNASEH2C	4908.82	0.280421	0.0531754	5.2735	1.34e-07	3.51e-06
C1QBP	4014.59	0.304077	0.0576745	5.27229	1.35e-07	3.53e-06
WDR83	1783.74	0.289849	0.0549783	5.27207	1.35e-07	3.53e-06
YLPM1	4403.07	-0.338199	0.0641532	-5.27174	1.35e-07	3.53e-06
HMGN2	8114.74	0.269416	0.0511119	5.2711	1.36e-07	3.53e-06
ELP6	1515.8	0.257091	0.0487742	5.27105	1.36e-07	3.53e-06
PLGRKT	539.086	0.323585	0.0613896	5.27102	1.36e-07	3.53e-06
RPS20	22343.3	0.427864	0.081204	5.269	1.37e-07	3.55e-06
KMT2A	3879.56	-0.405401	0.0769414	-5.26896	1.37e-07	3.55e-06
GRIP1	219.921	-0.56756	0.107734	-5.26816	1.38e-07	3.56e-06
WDR11	2412.4	-0.285047	0.0541244	-5.26652	1.39e-07	3.59e-06
ZBTB37	1135.48	-0.50973	0.0968043	-5.26557	1.4e-07	3.6e-06
CDC42BPA	11382.9	-0.363331	0.0690303	-5.26335	1.41e-07	3.64e-06
ZNF84	1609.68	-0.323078	0.0613886	-5.26283	1.42e-07	3.64e-06
RALY	5297.54	0.262912	0.0499607	5.26238	1.42e-07	3.65e-06
NME7	994.973	0.370729	0.0704687	5.26091	1.43e-07	3.67e-06
GTF3C4	2174.57	-0.251902	0.0478825	-5.26082	1.43e-07	3.67e-06
GAPDH	182056	0.315928	0.0600648	5.25978	1.44e-07	3.68e-06
MEA1	4829.23	0.300715	0.057218	5.25559	1.48e-07	3.76e-06
AP2M1	13271.9	0.246089	0.0468479	5.25293	1.5e-07	3.8e-06
ARHGDIA	7497.77	0.285774	0.0544034	5.25288	1.5e-07	3.8e-06
PTCD1	1653.88	0.363073	0.0691227	5.25258	1.5e-07	3.8e-06
RPS15	13997.9	0.451368	0.085935	5.25244	1.5e-07	3.8e-06
HDHD3	3062.64	0.368497	0.0701692	5.25154	1.51e-07	3.81e-06
PGLS	2605.91	0.355179	0.0676476	5.25044	1.52e-07	3.82e-06
POLR2F	1573.64	0.378609	0.0721122	5.25027	1.52e-07	3.82e-06
TMEM11	1017.51	0.343537	0.0654366	5.24992	1.52e-07	3.82e-06
INPP5K	2976.74	0.232941	0.0443713	5.2498	1.52e-07	3.82e-06
HERC1	2722.97	-0.433419	0.0825893	-5.24788	1.54e-07	3.86e-06
PRR14L	1011.17	-0.409318	0.0780396	-5.245	1.56e-07	3.91e-06
PPFIA1	3389.62	-0.227964	0.0434656	-5.24469	1.57e-07	3.91e-06
NR6A1	349.651	-0.405481	0.0773155	-5.24449	1.57e-07	3.91e-06
GPR108	4043.22	0.361191	0.0688769	5.244	1.57e-07	3.91e-06
MIB1	3758.23	-0.399839	0.0762551	-5.24343	1.58e-07	3.92e-06
ARHGEF11	3640.32	-0.221334	0.0422127	-5.24329	1.58e-07	3.92e-06
DHRS11	106.179	0.416403	0.0794212	5.24297	1.58e-07	3.92e-06
MBNL1	3086.34	-0.292973	0.0559035	-5.24069	1.6e-07	3.96e-06
INPP4A	2088.31	-0.31037	0.0592428	-5.23895	1.61e-07	3.99e-06
RAB3GAP2	2267	-0.281324	0.0537311	-5.23578	1.64e-07	4.05e-06
CLASP1	3736.81	-0.259578	0.0495922	-5.23425	1.66e-07	4.08e-06
HTRA2	1466.35	0.232709	0.0444667	5.23333	1.66e-07	4.09e-06
SELENBP1	3654.24	0.278604	0.0532411	5.23288	1.67e-07	4.09e-06
STX8	1149.89	0.356567	0.0681438	5.23256	1.67e-07	4.09e-06
NBEAL1	459.854	-0.887091	0.169536	-5.23246	1.67e-07	4.09e-06
ATXN1L	4418.8	-0.316627	0.0605305	-5.23086	1.69e-07	4.12e-06
URM1	2011.45	0.274632	0.0525157	5.22952	1.7e-07	4.15e-06
SDHD	1263.94	0.349254	0.0667936	5.22885	1.71e-07	4.15e-06
DCTN3	2204.97	0.333518	0.0638398	5.22429	1.75e-07	4.25e-06
TMEM208	739.262	0.342532	0.0655881	5.22247	1.77e-07	4.28e-06
SLF2	2193.31	-0.321745	0.0616106	-5.22223	1.77e-07	4.28e-06
UQCR10	3258.41	0.38545	0.0738106	5.22214	1.77e-07	4.28e-06
COX5B	6637.51	0.402714	0.0771692	5.21859	1.8e-07	4.36e-06
TMEM203	1978.89	0.222027	0.0425502	5.21801	1.81e-07	4.36e-06
SPAG7	3863.97	0.337381	0.064668	5.21712	1.82e-07	4.37e-06
TRIM28	9855.69	0.219217	0.0420188	5.21712	1.82e-07	4.37e-06
DNAH11	724.222	0.400791	0.0768344	5.2163	1.83e-07	4.38e-06
DAPL1	19591	0.552522	0.105953	5.2148	1.84e-07	4.41e-06
WASL	4649	-0.22496	0.0431416	-5.21446	1.84e-07	4.41e-06
RPL41	7851.07	0.472753	0.0906959	5.2125	1.86e-07	4.45e-06
LRP11	6726.13	-0.398941	0.0765419	-5.21206	1.87e-07	4.46e-06
CZIB	1596.16	0.272582	0.0522999	5.21191	1.87e-07	4.46e-06
CDIPT	2762.59	0.30597	0.0587128	5.2113	1.88e-07	4.46e-06
RPL7A	30402.1	0.415016	0.0797413	5.20453	1.94e-07	4.62e-06
EBPL	852.048	0.400329	0.0769245	5.20419	1.95e-07	4.62e-06
RPL18	20348.6	0.433707	0.0833448	5.20377	1.95e-07	4.62e-06
RPLP2	17171.8	0.431044	0.0828352	5.20363	1.95e-07	4.62e-06
ARV1	758.686	0.280829	0.0539707	5.20336	1.96e-07	4.62e-06
ACAA1	3073.85	0.236193	0.0453948	5.20307	1.96e-07	4.62e-06
ANGEL2	1031.91	-0.217871	0.0418839	-5.20179	1.97e-07	4.65e-06
NOSIP	1829.53	0.338078	0.0649982	5.20134	1.98e-07	4.65e-06
DDTL	337.509	0.48907	0.0940332	5.20103	1.98e-07	4.65e-06
SHANK2	261.567	-0.792985	0.152484	-5.20045	1.99e-07	4.66e-06
KAT6A	3925.98	-0.408979	0.0787043	-5.1964	2.03e-07	4.76e-06
RPL23	18136.5	0.427041	0.0822027	5.19498	2.05e-07	4.79e-06
NACA	7584.57	0.342053	0.0658488	5.19453	2.05e-07	4.79e-06
ARHGAP5	5371.32	-0.355248	0.0684123	-5.19275	2.07e-07	4.83e-06
ZC3H13	4830.89	-0.280435	0.0540092	-5.19236	2.08e-07	4.83e-06
TMUB1	1953.86	0.325887	0.062778	5.19111	2.09e-07	4.86e-06
RPS2	26802.7	0.434433	0.0837005	5.19033	2.1e-07	4.87e-06
SEC11A	3140.12	0.33601	0.0647549	5.18895	2.11e-07	4.9e-06
RORA	1513.09	-0.497323	0.0958684	-5.18756	2.13e-07	4.93e-06
PAFAH1B1	5647.27	-0.186667	0.0359849	-5.18736	2.13e-07	4.93e-06
NCOA6	2691.35	-0.301137	0.0580603	-5.18663	2.14e-07	4.94e-06
TMEM60	372.993	0.305649	0.058943	5.1855	2.15e-07	4.96e-06
MYG1	1921.76	0.303876	0.0586096	5.18475	2.16e-07	4.97e-06
DNTTIP1	827.691	0.319751	0.0616839	5.1837	2.18e-07	4.99e-06
RPL30	17897	0.408197	0.0787464	5.18369	2.18e-07	4.99e-06
RLF	1849.6	-0.287141	0.0554194	-5.18123	2.2e-07	5.05e-06
CHD7	1735.97	-0.383516	0.0740247	-5.18091	2.21e-07	5.05e-06
BACH1	622.735	-0.407779	0.0787259	-5.17973	2.22e-07	5.07e-06
KIF1B	6808.12	-0.344301	0.0664719	-5.17964	2.22e-07	5.07e-06
YIF1A	1654.66	0.270894	0.0523098	5.17864	2.24e-07	5.09e-06
ANKRD17	5800.69	-0.302586	0.0584401	-5.17771	2.25e-07	5.1e-06
PRR13	1363.87	0.382406	0.0738571	5.17765	2.25e-07	5.1e-06
MXD3	2579.09	0.335964	0.0648969	5.17689	2.26e-07	5.11e-06
NCOR2	18491.8	-0.305416	0.0590013	-5.17642	2.26e-07	5.12e-06
IFTAP	4002.56	0.363698	0.0702667	5.17597	2.27e-07	5.12e-06
RAB11FIP4	868.027	-0.311095	0.0601122	-5.17524	2.28e-07	5.14e-06
NDUFS2	4107.86	0.231738	0.0447926	5.17359	2.3e-07	5.17e-06
PCNT	3264.46	-0.394754	0.0763054	-5.17334	2.3e-07	5.17e-06
DOP1A	1056.06	-0.31473	0.060838	-5.17325	2.3e-07	5.17e-06
DNAJC12	445.921	0.352053	0.0680588	5.17277	2.31e-07	5.17e-06
UFC1	2970.55	0.364484	0.0704661	5.17247	2.31e-07	5.17e-06
ZNF587	653.346	-0.425274	0.0822203	-5.17237	2.31e-07	5.17e-06
SIKE1	1300.37	-0.212319	0.0410567	-5.17136	2.32e-07	5.19e-06
STYXL1	1461.32	0.30223	0.0584724	5.16877	2.36e-07	5.25e-06
THAP11	2004.66	0.238746	0.0461976	5.16794	2.37e-07	5.26e-06
MAML1	2552.96	-0.250788	0.0485298	-5.16771	2.37e-07	5.26e-06
CEP295	749.58	-0.455561	0.0881564	-5.16765	2.37e-07	5.26e-06
PTAR1	2463.21	-0.413546	0.0800532	-5.16588	2.39e-07	5.31e-06
ZFPM1	1560.29	0.303112	0.0587043	5.16338	2.43e-07	5.37e-06
BAZ2B	2923.66	-0.393913	0.0763053	-5.16233	2.44e-07	5.39e-06
CFL1	21235.5	0.347877	0.0674024	5.16119	2.45e-07	5.42e-06
TXNL4A	3109.35	0.304052	0.0589179	5.16061	2.46e-07	5.43e-06
PKIG	2982.23	0.315497	0.0611382	5.1604	2.46e-07	5.43e-06
SNRPC	2024.45	0.331758	0.0643166	5.15819	2.49e-07	5.48e-06
ZKSCAN8	2976.23	-0.27872	0.05405	-5.15669	2.51e-07	5.52e-06
ZNRD2	699.485	0.380491	0.0738091	5.15506	2.54e-07	5.56e-06
PSMG2	1130.26	0.295651	0.0573551	5.15476	2.54e-07	5.56e-06
B3GAT3	2333.82	0.308681	0.0599095	5.15245	2.57e-07	5.62e-06
MYL6	22208.7	0.376709	0.0731167	5.15216	2.57e-07	5.62e-06
RAD50	241.694	-0.651302	0.12643	-5.1515	2.58e-07	5.63e-06
TFDP2	4145.63	-0.250408	0.048622	-5.1501	2.6e-07	5.66e-06
PFN1	17787.2	0.372031	0.0722378	5.15009	2.6e-07	5.66e-06
AGBL5	3084.26	0.265934	0.0516442	5.14935	2.61e-07	5.67e-06
PUM2	6415.29	-0.2086	0.040519	-5.14819	2.63e-07	5.7e-06
TIMM13	3391.61	0.403884	0.0784777	5.14648	2.65e-07	5.74e-06
ETFB	1726.65	0.365749	0.0710686	5.14643	2.65e-07	5.74e-06
SLMAP	1488.08	-0.291028	0.0565592	-5.14555	2.67e-07	5.76e-06
DHX36	1433.77	-0.266801	0.0518532	-5.14532	2.67e-07	5.76e-06
LTN1	1374.21	-0.417736	0.0811994	-5.14457	2.68e-07	5.77e-06
TRAPPC8	1926.37	-0.234909	0.0456744	-5.14311	2.7e-07	5.81e-06
DNAJC4	1680.87	0.301561	0.0586765	5.13939	2.76e-07	5.92e-06
LPIN1	2504.24	-0.304885	0.0593277	-5.139	2.76e-07	5.92e-06
ISOC2	4581.2	0.383336	0.0746477	5.13527	2.82e-07	6.03e-06
FAM91A1	1837.26	-0.325339	0.0633567	-5.13504	2.82e-07	6.03e-06
RPL35	9748.19	0.461413	0.0898677	5.13436	2.83e-07	6.04e-06
RPLP1	48509.9	0.438367	0.0853829	5.13414	2.83e-07	6.04e-06
ZNF221	112.607	-0.863004	0.1681	-5.13388	2.84e-07	6.04e-06
OTUB1	3866.77	0.309101	0.0602134	5.13342	2.85e-07	6.05e-06
TIAM1	223.83	-0.559977	0.109106	-5.13241	2.86e-07	6.07e-06
CHMP2A	5533.69	0.299535	0.0583628	5.1323	2.86e-07	6.07e-06
SEC13	2630	0.23334	0.0454664	5.13213	2.86e-07	6.07e-06
USP49	1323.45	-0.401468	0.078246	-5.13084	2.88e-07	6.1e-06
USF3	1942.48	-0.517255	0.100845	-5.12921	2.91e-07	6.15e-06
PSMG3	862.702	0.345496	0.0673634	5.12883	2.92e-07	6.15e-06
HSPBP1	1799.47	0.307857	0.0600369	5.12779	2.93e-07	6.17e-06
ANAPC11	2299.89	0.364166	0.0711021	5.12172	3.03e-07	6.37e-06
BRI3	3369.63	0.319356	0.0623995	5.11794	3.09e-07	6.49e-06
MRPS26	2775.43	0.292242	0.0571039	5.11772	3.09e-07	6.49e-06
RPS19	10270.8	0.453749	0.0886666	5.11748	3.1e-07	6.49e-06
KDM5A	2453.62	-0.39547	0.0772992	-5.11609	3.12e-07	6.53e-06
HARS1	2084.25	0.173126	0.0338418	5.11576	3.12e-07	6.53e-06
UBA52	10260.6	0.391486	0.076529	5.11552	3.13e-07	6.53e-06
GAS7	16073.2	-0.29877	0.0584395	-5.11246	3.18e-07	6.62e-06
ZNF644	1523.98	-0.240668	0.0470754	-5.11239	3.18e-07	6.62e-06
ARHGAP21	7470.13	-0.315612	0.0617412	-5.11185	3.19e-07	6.62e-06
SNRPB2	1384.36	0.284361	0.0556285	5.11178	3.19e-07	6.62e-06
PNKP	3236.82	0.267916	0.0524305	5.10992	3.22e-07	6.68e-06
AGO3	1237.32	-0.353892	0.069259	-5.10969	3.23e-07	6.68e-06
FAM136A	1547.2	0.249097	0.0487541	5.10925	3.23e-07	6.69e-06
NT5M	538.554	0.372908	0.0729941	5.10875	3.24e-07	6.7e-06
NMRAL1	553.928	0.342369	0.0670232	5.10822	3.25e-07	6.7e-06
QSER1	1855.11	-0.420782	0.0823767	-5.10802	3.26e-07	6.7e-06
ZNF581	668.404	0.343506	0.0672496	5.10792	3.26e-07	6.7e-06
COA3	1513.57	0.400729	0.0784793	5.10618	3.29e-07	6.75e-06
NDUFS5	4428.69	0.400959	0.0785509	5.10445	3.32e-07	6.8e-06
NDUFS3	1467.89	0.31981	0.0626689	5.10317	3.34e-07	6.83e-06
ARPC4	2632.52	0.309087	0.0605681	5.10313	3.34e-07	6.83e-06
SP3	3219.13	-0.203452	0.0398731	-5.10248	3.35e-07	6.85e-06
ERGIC3	5705.72	0.287433	0.0563404	5.10171	3.37e-07	6.87e-06
AATF	1002.68	0.248432	0.0487016	5.1011	3.38e-07	6.88e-06
YME1L1	5410.44	-0.133774	0.0262475	-5.09666	3.46e-07	7.03e-06
TNPO1	4270.09	-0.332184	0.0651779	-5.09658	3.46e-07	7.03e-06
RPL15	28623.1	0.356946	0.070043	5.09611	3.47e-07	7.04e-06
UHMK1	4873.8	-0.34296	0.0673039	-5.0957	3.47e-07	7.04e-06
S100A10	22267.6	0.421241	0.0826734	5.09524	3.48e-07	7.05e-06
DST	15975.2	-0.493321	0.0968385	-5.09427	3.5e-07	7.08e-06
PEX10	3948.28	0.219042	0.0430091	5.09293	3.53e-07	7.11e-06
EMSY	926.537	-0.334856	0.0657503	-5.09285	3.53e-07	7.11e-06
HECTD4	3274.18	-0.573891	0.112709	-5.09177	3.55e-07	7.14e-06
CREB1	1747.77	-0.235108	0.046183	-5.09078	3.57e-07	7.17e-06
WDR38	587.599	0.582686	0.114476	5.09003	3.58e-07	7.19e-06
ATP5MJ	2469.75	0.366439	0.0719941	5.08985	3.58e-07	7.19e-06
NAA25	790.865	-0.275362	0.054107	-5.0892	3.6e-07	7.2e-06
RAD9A	1193.71	0.295121	0.0579931	5.0889	3.6e-07	7.21e-06
EXOSC5	679.494	0.397738	0.078169	5.08819	3.62e-07	7.22e-06
NEDD8	942.05	0.423706	0.0832994	5.08654	3.65e-07	7.28e-06
GPX1	5367.86	0.43838	0.0862005	5.08558	3.67e-07	7.3e-06
PRPF4B	2882.4	-0.270835	0.0532725	-5.08396	3.7e-07	7.36e-06
LRRFIP1	5080.36	-0.217446	0.0427798	-5.08291	3.72e-07	7.38e-06
ATP5MF	1527.22	0.458399	0.0901858	5.08283	3.72e-07	7.38e-06
MED13L	3210.29	-0.502648	0.0988927	-5.08276	3.72e-07	7.38e-06
SON	11439.1	-0.304749	0.0599689	-5.08177	3.74e-07	7.4e-06
MRPL18	1904.41	0.305251	0.0600709	5.08152	3.74e-07	7.4e-06
FAM174C	1365.56	0.36442	0.0717172	5.08134	3.75e-07	7.4e-06
VKORC1	274.097	0.400155	0.0787577	5.08083	3.76e-07	7.41e-06
MYO18A	4074.19	-0.424773	0.083607	-5.08059	3.76e-07	7.41e-06
SETD1B	3300.04	-0.375173	0.0738618	-5.0794	3.79e-07	7.45e-06
GMPPA	900.49	0.221626	0.0436544	5.07684	3.84e-07	7.54e-06
CIITA	1744.5	0.260285	0.0512757	5.07619	3.85e-07	7.55e-06
RABAC1	1058.65	0.355625	0.0700598	5.07602	3.85e-07	7.55e-06
NUP153	2313.91	-0.254216	0.0500829	-5.0759	3.86e-07	7.55e-06
SMIM4	1074.14	0.353566	0.0696637	5.07533	3.87e-07	7.56e-06
CCAR1	2343.84	-0.236542	0.0466097	-5.07496	3.88e-07	7.56e-06
NHP2	3176.56	0.319195	0.0628962	5.07495	3.88e-07	7.56e-06
UQCRC1	8136.15	0.26015	0.0512676	5.07436	3.89e-07	7.57e-06
ARHGEF12	25533.5	-0.339266	0.0668745	-5.07316	3.91e-07	7.61e-06
NUDT14	2302.03	0.442704	0.0873126	5.07034	3.97e-07	7.72e-06
SPAG9	7516.32	-0.390178	0.0769965	-5.06747	4.03e-07	7.82e-06
HSD11B1L	811.155	0.289171	0.0570891	5.06527	4.08e-07	7.91e-06
SAC3D1	519.2	0.386818	0.0763782	5.06451	4.09e-07	7.93e-06
LSM10	1102.78	0.311948	0.0616165	5.06274	4.13e-07	7.99e-06
CABP7	704.179	0.399698	0.0789772	5.06093	4.17e-07	8.06e-06
SMC4	699.881	-0.319808	0.0632063	-5.05975	4.2e-07	8.09e-06
NDUFB9	3881.2	0.354279	0.0700206	5.05964	4.2e-07	8.09e-06
ATP5PD	3467.77	0.359964	0.0711515	5.05912	4.21e-07	8.1e-06
MLF2	11925.8	0.2715	0.0536717	5.05853	4.22e-07	8.12e-06
EIF5A	9948.13	0.331424	0.0655207	5.05831	4.23e-07	8.12e-06
ANAPC13	2766.01	0.314896	0.0622616	5.05763	4.25e-07	8.14e-06
RHOBTB1	600.905	-0.711732	0.140732	-5.05735	4.25e-07	8.14e-06
GDI2	5243.74	0.211189	0.041779	5.0549	4.31e-07	8.23e-06
RACK1	22808.6	0.358636	0.0709506	5.05472	4.31e-07	8.23e-06
DENND1A	4199.21	0.276206	0.0546443	5.05462	4.31e-07	8.23e-06
UBE2E1	2436.17	0.222479	0.0440199	5.05406	4.33e-07	8.24e-06
SHLD1	248.988	0.379638	0.0751433	5.05219	4.37e-07	8.31e-06
BRK1	5087.4	0.306646	0.0607006	5.05179	4.38e-07	8.32e-06
HIGD1A	1310.88	0.387127	0.076634	5.05163	4.38e-07	8.32e-06
DDX46	2960.47	-0.259139	0.0513042	-5.05103	4.39e-07	8.33e-06
GADD45B	6566.98	0.746801	0.147889	5.04974	4.42e-07	8.38e-06
S100A4	68063.5	0.390261	0.0772874	5.04948	4.43e-07	8.38e-06
GPX4	24916.9	0.348724	0.0691136	5.04566	4.52e-07	8.53e-06
SYF2	2866.32	0.228446	0.0452758	5.04565	4.52e-07	8.53e-06
ARF1	12859.5	0.243089	0.0481795	5.04548	4.52e-07	8.53e-06
ERBIN	7053.17	-0.324013	0.0642345	-5.04422	4.55e-07	8.57e-06
SNU13	4223.19	0.301364	0.0597638	5.04259	4.59e-07	8.63e-06
ELOB	5031.79	0.401275	0.0796341	5.03899	4.68e-07	8.79e-06
C16orf91	389.667	0.278012	0.0551815	5.03813	4.7e-07	8.82e-06
ATP5F1E	5193.25	0.408425	0.0810841	5.03705	4.73e-07	8.86e-06
ABI2	7362.37	-0.225933	0.0448964	-5.03232	4.85e-07	9.07e-06
EDF1	10920.7	0.316253	0.0628497	5.0319	4.86e-07	9.08e-06
AKAP11	2927.85	-0.456543	0.0907701	-5.02967	4.91e-07	9.16e-06
ATG10	9640.49	0.400333	0.0795956	5.02958	4.92e-07	9.16e-06
PARK7	6999.73	0.349623	0.0695598	5.02623	5e-07	9.31e-06
PSMB6	4185.09	0.323036	0.0642797	5.02548	5.02e-07	9.34e-06
CDC42BPB	10513.5	-0.23014	0.0457997	-5.02492	5.04e-07	9.36e-06
ERP29	5813.49	0.272745	0.0542842	5.02439	5.05e-07	9.37e-06
RP9	432.95	0.35183	0.0700354	5.0236	5.07e-07	9.4e-06
C19orf81	491.224	0.445809	0.0887583	5.02274	5.09e-07	9.43e-06
ROMO1	2197.12	0.389893	0.0776339	5.0222	5.11e-07	9.44e-06
CCDC159	1861.93	0.282327	0.0562347	5.02052	5.15e-07	9.52e-06
ZNF37A	1676.77	-0.278319	0.0554427	-5.01993	5.17e-07	9.53e-06
SP1	4472.63	-0.255484	0.0509008	-5.01926	5.19e-07	9.56e-06
ARPC5L	1652.85	0.263298	0.0524717	5.0179	5.22e-07	9.61e-06
FN3K	2519.25	0.256402	0.0510989	5.01775	5.23e-07	9.61e-06
SMG1	3658.1	-0.636896	0.126951	-5.01687	5.25e-07	9.64e-06
TRIP11	2794.76	-0.33516	0.0668156	-5.01619	5.27e-07	9.66e-06
SEC23A	1822.02	-0.23907	0.0476679	-5.01533	5.29e-07	9.7e-06
SRM	2769.28	0.356093	0.0710045	5.01507	5.3e-07	9.7e-06
EIF1	15534.3	0.245501	0.0489618	5.01414	5.33e-07	9.73e-06
RPS24	18620.2	0.418228	0.0834223	5.01338	5.35e-07	9.76e-06
MMADHC	2435.9	0.284449	0.0567724	5.01035	5.43e-07	9.9e-06
ARFRP1	2246.72	0.236572	0.0472315	5.00878	5.48e-07	9.96e-06
AAK1	1474.73	-0.339761	0.0678348	-5.00865	5.48e-07	9.96e-06
SLK	2437.72	-0.323254	0.0645405	-5.00855	5.48e-07	9.96e-06
ARF5	5108.5	0.327278	0.0653588	5.00741	5.52e-07	1e-05
LSM4	4529.13	0.323437	0.0646252	5.00481	5.59e-07	1.01e-05
ADAR	10706.5	-0.229883	0.0459333	-5.0047	5.59e-07	1.01e-05
ZBTB1	2097.1	-0.290611	0.0580732	-5.00422	5.61e-07	1.01e-05
MON2	1533.09	-0.392245	0.0783898	-5.00378	5.62e-07	1.01e-05
CPSF6	2779.45	-0.177788	0.0355311	-5.00373	5.62e-07	1.01e-05
SPDYE1	14.1827	-1.39265	0.278337	-5.00347	5.63e-07	1.01e-05
TMPPE	70.6902	-0.586912	0.117304	-5.00332	5.64e-07	1.01e-05
MRPS21	2438.71	0.322324	0.0644336	5.00243	5.66e-07	1.02e-05
UROD	3989.57	0.288188	0.057611	5.00232	5.66e-07	1.02e-05
COPZ1	4335.61	0.254649	0.0509185	5.00111	5.7e-07	1.02e-05
CCNT1	1139.33	-0.298474	0.0596852	-5.0008	5.71e-07	1.02e-05
NDUFAF1	607.943	0.279819	0.055962	5.00016	5.73e-07	1.02e-05
PSME2	1878.14	0.269691	0.0539372	5.00009	5.73e-07	1.02e-05
RPS21	5961.98	0.484485	0.0969504	4.99724	5.82e-07	1.04e-05
UQCRH	3471.97	0.386308	0.0773165	4.99645	5.84e-07	1.04e-05
TTC3	12313.4	-0.316102	0.063267	-4.99632	5.84e-07	1.04e-05
POLR2I	2773.34	0.377551	0.0755745	4.99575	5.86e-07	1.04e-05
CFAP157	634.976	0.322326	0.0645212	4.99566	5.86e-07	1.04e-05
CPLANE1	1367.98	-0.486455	0.0973855	-4.99515	5.88e-07	1.04e-05
F10	2284.66	0.412279	0.0825543	4.99403	5.91e-07	1.05e-05
UQCRQ	2429.98	0.392258	0.0785491	4.99379	5.92e-07	1.05e-05
TNRC6A	3783.59	-0.362735	0.072657	-4.99243	5.96e-07	1.05e-05
YES1	1922.37	-0.23344	0.0467845	-4.98968	6.05e-07	1.07e-05
USP24	2361.73	-0.348748	0.0699087	-4.98862	6.08e-07	1.07e-05
TIMM21	934.062	0.200892	0.0402748	4.98803	6.1e-07	1.07e-05
NRIP1	1489.9	-0.388892	0.077967	-4.9879	6.1e-07	1.07e-05
POLR2G	1802.84	0.297114	0.0595706	4.9876	6.11e-07	1.08e-05
PRMT1	4293.75	0.252455	0.0506217	4.9871	6.13e-07	1.08e-05
CACNG8	897.261	-0.493085	0.0988769	-4.98686	6.14e-07	1.08e-05
RAD23A	8111.1	0.211266	0.0423734	4.98582	6.17e-07	1.08e-05
CILK1	1326.82	-0.278156	0.0558101	-4.98396	6.23e-07	1.09e-05
ZNF638	3412.29	-0.254982	0.0511644	-4.98358	6.24e-07	1.09e-05
PTPN21	5868.93	-0.318306	0.0638712	-4.98356	6.24e-07	1.09e-05
RELCH	1025.84	-0.346206	0.0695066	-4.98091	6.33e-07	1.1e-05
AAMDC	1046.16	0.316285	0.063505	4.98048	6.34e-07	1.1e-05
IGSF9B	383.929	-1.08796	0.218446	-4.98046	6.34e-07	1.1e-05
PXMP2	540.502	0.435333	0.0874145	4.9801	6.36e-07	1.1e-05
ERG28	1337.62	0.327374	0.0657378	4.97999	6.36e-07	1.1e-05
GET3	3279.27	0.342404	0.0687587	4.97979	6.37e-07	1.1e-05
BCL7C	3365.35	0.296981	0.0596565	4.97819	6.42e-07	1.11e-05
AHI1	1372.66	-0.405737	0.0815034	-4.97815	6.42e-07	1.11e-05
JTB	249.244	0.453826	0.0911728	4.97765	6.44e-07	1.11e-05
EXOSC4	669.929	0.354335	0.0711857	4.97762	6.44e-07	1.11e-05
MINDY1	4657.07	-0.335518	0.0674127	-4.97707	6.46e-07	1.11e-05
PPP1CA	4382.06	0.283713	0.0570477	4.97325	6.58e-07	1.13e-05
KDM2A	5021.04	-0.210935	0.0424145	-4.97318	6.59e-07	1.13e-05
KIAA0753	508.978	-0.373114	0.0750383	-4.97231	6.62e-07	1.14e-05
RPL38	7403.42	0.433154	0.0871352	4.97105	6.66e-07	1.14e-05
SSNA1	2128.35	0.296189	0.0595861	4.97078	6.67e-07	1.14e-05
STRN	1596.23	-0.303335	0.0610302	-4.97024	6.69e-07	1.15e-05
SNX1	6694.33	-0.159872	0.0321715	-4.96936	6.72e-07	1.15e-05
RRAGA	5083.71	0.226529	0.0455872	4.96914	6.73e-07	1.15e-05
EHMT1	2456.34	-0.199116	0.0400716	-4.96901	6.73e-07	1.15e-05
UBE2S	1281.71	0.278994	0.0561477	4.96892	6.73e-07	1.15e-05
DSTN	30414.9	0.324504	0.0653108	4.96862	6.74e-07	1.15e-05
CHRNE	692.839	0.324666	0.0653438	4.96859	6.74e-07	1.15e-05
YDJC	798.879	0.31066	0.0625418	4.96723	6.79e-07	1.16e-05
RPS16	18420.1	0.452209	0.0910494	4.96663	6.81e-07	1.16e-05
ZFYVE19	1257.81	0.245136	0.0493657	4.96572	6.84e-07	1.16e-05
CHID1	2185.89	0.3061	0.0616474	4.96533	6.86e-07	1.16e-05
DRAM2	1660.54	0.252766	0.0509067	4.96529	6.86e-07	1.16e-05
PHF3	5351.3	-0.249513	0.0502525	-4.96518	6.86e-07	1.16e-05
COMMD7	677.203	0.401953	0.0809678	4.96435	6.89e-07	1.16e-05
MTMR12	3568.21	-0.218515	0.0440181	-4.96421	6.9e-07	1.16e-05
SRI	2483.93	0.216885	0.043695	4.96361	6.92e-07	1.17e-05
PDCD6IP	5743.97	-0.158491	0.0319369	-4.96265	6.95e-07	1.17e-05
BID	2625.09	0.302426	0.0609427	4.96248	6.96e-07	1.17e-05
NCBP3	1802.82	-0.195664	0.0394329	-4.96195	6.98e-07	1.17e-05
UBE3A	3961.21	-0.152782	0.0307989	-4.96065	7.03e-07	1.18e-05
CREB3	2551.34	0.201704	0.0406644	4.96021	7.04e-07	1.18e-05
FLOT2	6093.4	0.200644	0.0404566	4.95948	7.07e-07	1.18e-05
CDC73	1772.74	-0.204298	0.0412023	-4.95843	7.11e-07	1.19e-05
SLC25A36	3797.87	-0.248064	0.0500287	-4.95842	7.11e-07	1.19e-05
SPDYE21	7.48113	-1.68716	0.34032	-4.95756	7.14e-07	1.19e-05
PURA	4611.85	-0.259679	0.0523976	-4.95593	7.2e-07	1.2e-05
MAGOH	832.401	0.254271	0.0513074	4.95583	7.2e-07	1.2e-05
BOLA3	447.111	0.385972	0.0778861	4.95559	7.21e-07	1.2e-05
RNF167	5271.4	0.274399	0.0553727	4.95549	7.21e-07	1.2e-05
NOP16	1869.01	0.320428	0.0647294	4.95026	7.41e-07	1.23e-05
MRPL28	2896.16	0.307895	0.0622299	4.94771	7.51e-07	1.25e-05
ARL3	3310.09	0.331048	0.0669124	4.94749	7.52e-07	1.25e-05
RPS28	7052.87	0.409761	0.0828332	4.94682	7.54e-07	1.25e-05
TREH	1557.12	0.322133	0.0651344	4.94566	7.59e-07	1.26e-05
PTRH1	615.742	0.341991	0.0691588	4.94502	7.61e-07	1.26e-05
MALSU1	1219.27	0.281277	0.056882	4.94492	7.62e-07	1.26e-05
PFDN1	2568.21	0.281351	0.0569055	4.94418	7.65e-07	1.26e-05
RPL18A	11054.2	0.484372	0.0980221	4.94146	7.75e-07	1.28e-05
DDX49	1565.52	0.271332	0.0549105	4.94135	7.76e-07	1.28e-05
ERAL1	1485.21	0.195851	0.0396498	4.93951	7.83e-07	1.29e-05
PSMD4	3858.23	0.271591	0.0549887	4.93903	7.85e-07	1.29e-05
TENT4A	1095.87	-0.303528	0.0614787	-4.93712	7.93e-07	1.3e-05
NCOA2	2194.28	-0.39707	0.0804326	-4.93668	7.95e-07	1.3e-05
KLHDC3	5433.05	0.223939	0.0453714	4.93569	7.99e-07	1.31e-05
SLC25A11	2900.83	0.229272	0.0464533	4.93553	7.99e-07	1.31e-05
MED19	668.77	0.311643	0.0631543	4.93462	8.03e-07	1.31e-05
KIRREL1	6562.01	-0.376209	0.0762466	-4.93411	8.05e-07	1.31e-05
SLC25A4	3623.95	0.258642	0.0524202	4.93402	8.06e-07	1.31e-05
MAP3K1	3865.03	-0.432071	0.0875749	-4.93373	8.07e-07	1.31e-05
EIF4EBP3	533.081	0.456783	0.0925849	4.93367	8.07e-07	1.31e-05
RBM15	434.527	-0.449346	0.0911033	-4.93226	8.13e-07	1.32e-05
SPCS1	3722.63	0.263191	0.0533718	4.93128	8.17e-07	1.33e-05
FBL	4214.65	0.381933	0.0774558	4.93098	8.18e-07	1.33e-05
ROCK2	3252.98	-0.332306	0.0673973	-4.93055	8.2e-07	1.33e-05
TMEM14B	1528.83	0.403206	0.0818071	4.92874	8.28e-07	1.34e-05
NDUFB4	3444.43	0.321895	0.0653212	4.92788	8.31e-07	1.34e-05
VPS13C	3475.81	-0.501312	0.101736	-4.92758	8.33e-07	1.34e-05
WBP2	10592.2	0.255507	0.051853	4.92752	8.33e-07	1.34e-05
SMARCA2	8981.87	-0.253123	0.0513692	-4.92752	8.33e-07	1.34e-05
ALKBH7	4556.01	0.435477	0.0883961	4.92643	8.37e-07	1.35e-05
HIPK1	11451.4	-0.369869	0.0750791	-4.92639	8.38e-07	1.35e-05
EIF3G	4729.15	0.290589	0.0589865	4.92637	8.38e-07	1.35e-05
CASZ1	6825.43	-0.396917	0.0805742	-4.92611	8.39e-07	1.35e-05
METTL26	2246.55	0.341641	0.0693676	4.92507	8.43e-07	1.35e-05
FNIP1	1296.35	-0.266649	0.0541462	-4.92462	8.45e-07	1.35e-05
RPL29	8989.39	0.423137	0.0859324	4.92407	8.48e-07	1.36e-05
TRAPPC11	1289.69	-0.215315	0.0437333	-4.92337	8.51e-07	1.36e-05
JDP2	3844.31	0.321014	0.0652043	4.9232	8.51e-07	1.36e-05
RPL7	15997.7	0.346402	0.0703637	4.92302	8.52e-07	1.36e-05
MYCBP	660.177	0.2962	0.0602213	4.91852	8.72e-07	1.39e-05
ENKD1	1207.83	0.256493	0.0521704	4.91644	8.81e-07	1.4e-05
COMT	10858.2	0.358679	0.0729558	4.91638	8.82e-07	1.4e-05
USO1	2954.04	-0.230978	0.046991	-4.91537	8.86e-07	1.41e-05
ZNF516	1236.97	-0.345016	0.0702228	-4.91316	8.96e-07	1.42e-05
DIP2A	1481.65	-0.391075	0.0796064	-4.9126	8.99e-07	1.42e-05
MZT2B	3295.88	0.318434	0.0648246	4.91224	9e-07	1.43e-05
PSMB3	1545.99	0.320058	0.0651565	4.91214	9.01e-07	1.43e-05
SLN	18794	0.698717	0.142259	4.91157	9.04e-07	1.43e-05
SMAD5	2022.51	-0.269569	0.0548947	-4.91064	9.08e-07	1.43e-05
BLVRA	1875.7	0.273036	0.0556093	4.9099	9.11e-07	1.44e-05
EIF1B	2478.27	0.234412	0.0477667	4.90743	9.23e-07	1.45e-05
SUOX	2025.02	0.211055	0.043063	4.90107	9.53e-07	1.5e-05
PAFAH1B3	884.212	0.372632	0.0760365	4.9007	9.55e-07	1.5e-05
CELSR3	530.022	-0.620866	0.126698	-4.90036	9.57e-07	1.5e-05
CNOT6L	970.002	-0.275388	0.0562087	-4.89938	9.61e-07	1.51e-05
RBM25	5194.39	-0.33324	0.0680412	-4.89762	9.7e-07	1.52e-05
ALYREF	1531.77	0.337228	0.0688724	4.89641	9.76e-07	1.53e-05
COQ9	2734.21	0.201953	0.0412611	4.89452	9.85e-07	1.54e-05
MRPS18B	897.794	0.205365	0.0419663	4.89356	9.9e-07	1.55e-05
INAFM1	838.089	0.324651	0.0663475	4.89319	9.92e-07	1.55e-05
UBXN1	5170.32	0.285875	0.0584258	4.89295	9.93e-07	1.55e-05
TRAPPC6A	1585.49	0.356237	0.0728502	4.88999	1.01e-06	1.57e-05
MFSD3	911.858	0.318514	0.0651558	4.88849	1.02e-06	1.58e-05
HIPK2	8280.37	-0.545671	0.111652	-4.88724	1.02e-06	1.59e-05
SOCS5	1160.26	-0.229074	0.0468765	-4.88676	1.03e-06	1.59e-05
SGTB	1525.93	-0.322111	0.0659174	-4.88659	1.03e-06	1.59e-05
ZBTB10	2124.56	-0.257255	0.0526465	-4.88646	1.03e-06	1.59e-05
UBXN6	15293	0.251683	0.0515146	4.88566	1.03e-06	1.6e-05
MRPL9	938.887	0.271761	0.0556314	4.88503	1.03e-06	1.6e-05
MRPS6	17152.6	0.349598	0.0716018	4.88254	1.05e-06	1.62e-05
KBTBD4	1563.55	0.175307	0.0359088	4.88201	1.05e-06	1.62e-05
GLIS3	103.681	-0.644172	0.131978	-4.88092	1.06e-06	1.63e-05
RPL11	25682.5	0.404022	0.0827795	4.88071	1.06e-06	1.63e-05
SF3B6	2036.45	0.30808	0.0631296	4.88012	1.06e-06	1.63e-05
ZNF688	952.409	0.292076	0.0598841	4.87735	1.08e-06	1.65e-05
SLC25A39	5524.06	0.292924	0.060078	4.87573	1.08e-06	1.66e-05
ZSCAN30	1393.3	-0.374426	0.076794	-4.87572	1.08e-06	1.66e-05
OPA1	2544.88	-0.258556	0.0530364	-4.87507	1.09e-06	1.67e-05
EPHX1	8884.94	0.39594	0.0812185	4.87499	1.09e-06	1.67e-05
PEX16	1204.03	0.266724	0.0547177	4.87455	1.09e-06	1.67e-05
KIF5B	7932.94	-0.32381	0.0664442	-4.87342	1.1e-06	1.68e-05
PIK3C3	1734.71	-0.227557	0.0467116	-4.87154	1.11e-06	1.69e-05
CTDSPL2	1370.76	-0.210899	0.0433139	-4.8691	1.12e-06	1.71e-05
TST	1503.82	0.351669	0.0722426	4.86789	1.13e-06	1.72e-05
NF1	5118.95	-0.346912	0.0712657	-4.86787	1.13e-06	1.72e-05
MRPL11	867.746	0.335475	0.0689273	4.86708	1.13e-06	1.72e-05
NQO1	21989.3	0.438187	0.0900908	4.86383	1.15e-06	1.75e-05
PKN2	1789.41	-0.309392	0.0636146	-4.86353	1.15e-06	1.75e-05
MRM3	649.761	0.249406	0.0512933	4.86235	1.16e-06	1.76e-05
RNF181	1670.48	0.326045	0.0670584	4.86211	1.16e-06	1.76e-05
CHD6	5981.05	-0.409291	0.0842033	-4.86075	1.17e-06	1.77e-05
PDGFRL	401.062	0.453738	0.0933747	4.85932	1.18e-06	1.78e-05
COPS9	1149.9	0.412396	0.0848705	4.85912	1.18e-06	1.78e-05
SCGB2B2	105.66	-0.503861	0.103705	-4.85859	1.18e-06	1.78e-05
NEK6	1595.71	-0.463037	0.0953065	-4.8584	1.18e-06	1.78e-05
UFL1	1513.75	-0.275114	0.0566335	-4.85779	1.19e-06	1.79e-05
RPS29	4990.72	0.451204	0.0928888	4.85746	1.19e-06	1.79e-05
PBRM1	2731.07	-0.281246	0.0579065	-4.85689	1.19e-06	1.79e-05
MIGA1	1298.8	-0.33283	0.0685286	-4.85681	1.19e-06	1.79e-05
SCAF11	4977.95	-0.334994	0.0689757	-4.85669	1.19e-06	1.79e-05
JRKL	431.096	-0.285175	0.0587182	-4.85666	1.19e-06	1.79e-05
IL18BP	3897.74	0.354769	0.0730604	4.85583	1.2e-06	1.8e-05
TET3	592.048	-0.563912	0.116151	-4.85501	1.2e-06	1.8e-05
TMEM238	133.01	0.556613	0.114667	4.85416	1.21e-06	1.81e-05
RPL6	15789.8	0.36605	0.0754169	4.85369	1.21e-06	1.81e-05
TRAFD1	1328.88	0.153149	0.0315723	4.85076	1.23e-06	1.84e-05
ZFHX3	5208.37	-0.454178	0.0936447	-4.85001	1.23e-06	1.84e-05
SHPRH	1055.87	-0.462607	0.0953878	-4.84975	1.24e-06	1.84e-05
RNF126	1950.62	0.230741	0.0475834	4.8492	1.24e-06	1.84e-05
KIAA0232	5854.03	-0.294999	0.0608581	-4.84733	1.25e-06	1.86e-05
IL6ST	13526.3	-0.395463	0.0815876	-4.84709	1.25e-06	1.86e-05
CISD3	444.237	0.347541	0.0717047	4.84684	1.25e-06	1.86e-05
MYDGF	2128.51	0.304745	0.0628843	4.84612	1.26e-06	1.87e-05
SUCLG1	3974.77	0.26516	0.0547243	4.84537	1.26e-06	1.87e-05
SGTA	5150.66	0.204838	0.0422761	4.84523	1.26e-06	1.87e-05
KDM4B	5037.35	-0.237123	0.0489576	-4.84344	1.28e-06	1.89e-05
IQGAP1	6933.23	-0.339496	0.0701073	-4.84252	1.28e-06	1.89e-05
MTF1	1062.98	-0.320315	0.0661627	-4.84133	1.29e-06	1.9e-05
SELENOW	3611.18	0.494376	0.102127	4.84081	1.29e-06	1.9e-05
ZNF428	3192.91	0.303649	0.0627271	4.8408	1.29e-06	1.9e-05
MRNIP	10417.7	0.24414	0.0504372	4.84047	1.3e-06	1.91e-05
CFAP20	1625.01	0.270361	0.0558593	4.84005	1.3e-06	1.91e-05
FARS2	541.741	0.279676	0.0577865	4.83982	1.3e-06	1.91e-05
RNF175	801.976	0.403387	0.083351	4.83962	1.3e-06	1.91e-05
ZNF629	2518.21	-0.232533	0.0480505	-4.83935	1.3e-06	1.91e-05
ZNF12	1302.42	-0.255042	0.0527272	-4.83701	1.32e-06	1.93e-05
RPL13A	39995.7	0.419546	0.0867381	4.83693	1.32e-06	1.93e-05
ARIH1	2637.37	-0.157739	0.032618	-4.83596	1.33e-06	1.94e-05
SEC11C	1884.17	0.301897	0.0624328	4.83555	1.33e-06	1.94e-05
MPG	1606.48	0.274132	0.0567174	4.8333	1.34e-06	1.96e-05
NUBP2	3268.49	0.306972	0.0635193	4.83274	1.35e-06	1.96e-05
ZNF622	1328.8	0.24761	0.051242	4.83217	1.35e-06	1.97e-05
PHF20L1	1818.53	-0.233743	0.0483803	-4.83136	1.36e-06	1.97e-05
TUBA1B	12001.8	0.312027	0.0645904	4.83086	1.36e-06	1.98e-05
CDK2AP2	1340.35	0.357011	0.0739089	4.83042	1.36e-06	1.98e-05
IL11RA	1582.53	0.357596	0.0740318	4.8303	1.36e-06	1.98e-05
NDUFA3	1671.64	0.374705	0.0775816	4.82982	1.37e-06	1.98e-05
RPS9	7480.58	0.475794	0.0985133	4.82974	1.37e-06	1.98e-05
SCAF4	2022.34	-0.176306	0.0365065	-4.82944	1.37e-06	1.98e-05
PA2G4	4984.86	0.224274	0.0464437	4.82896	1.37e-06	1.98e-05
CTU1	272.463	0.360095	0.0745731	4.82875	1.37e-06	1.98e-05
BRD4	6060.95	-0.226464	0.0469035	-4.8283	1.38e-06	1.99e-05
MPC1	1400.62	0.282393	0.0584992	4.82729	1.38e-06	1.99e-05
LMAN2	5570.87	0.283829	0.0588012	4.82692	1.39e-06	2e-05
MYMK	6111.28	0.44519	0.0922325	4.82683	1.39e-06	2e-05
TSFM	861.862	0.287364	0.0595384	4.82654	1.39e-06	2e-05
AGTPBP1	2181.78	-0.224116	0.0464398	-4.82596	1.39e-06	2e-05
FOXJ3	3811.75	-0.209672	0.0434507	-4.82551	1.4e-06	2e-05
CHML	2634.5	-0.418298	0.0866993	-4.8247	1.4e-06	2.01e-05
RESF1	645.714	-0.455345	0.0943924	-4.82395	1.41e-06	2.02e-05
NABP2	1753.57	0.225548	0.0467742	4.82205	1.42e-06	2.03e-05
POLK	986.83	-0.346172	0.0717913	-4.82193	1.42e-06	2.03e-05
AIG1	1642.06	0.198888	0.0412538	4.82107	1.43e-06	2.04e-05
PARL	139.768	0.509308	0.105678	4.81942	1.44e-06	2.05e-05
ZNF641	1482.99	-0.256046	0.0531341	-4.81886	1.44e-06	2.06e-05
MRPS9	1051.77	0.233486	0.0484549	4.81863	1.45e-06	2.06e-05
GIPC1	5453.77	0.264227	0.0548386	4.81827	1.45e-06	2.06e-05
HES6	141.533	0.518478	0.107618	4.81776	1.45e-06	2.06e-05
BAZ2A	5007.47	-0.370363	0.0768779	-4.81755	1.45e-06	2.06e-05
INTS6	1066.28	-0.234752	0.0487312	-4.81728	1.46e-06	2.07e-05
TUSC2	2151.62	0.243269	0.0505016	4.81706	1.46e-06	2.07e-05
ARID2	1940.99	-0.356737	0.0740686	-4.8163	1.46e-06	2.07e-05
SIGMAR1	2967.85	0.254995	0.0529541	4.81539	1.47e-06	2.08e-05
RPL35A	10972.1	0.456256	0.094767	4.81451	1.48e-06	2.09e-05
MAP2K2	7372.98	0.262817	0.0546119	4.81245	1.49e-06	2.11e-05
VPS13D	5805.47	-0.400062	0.0831343	-4.81224	1.49e-06	2.11e-05
XPO4	1549.38	-0.340156	0.0706971	-4.81146	1.5e-06	2.11e-05
DYNC1LI2	4794.54	-0.240235	0.0499349	-4.81097	1.5e-06	2.12e-05
MRTO4	1527.54	0.269153	0.0559471	4.81086	1.5e-06	2.12e-05
CEP126	952.601	-0.362361	0.0753366	-4.8099	1.51e-06	2.12e-05
CEP170B	2915.41	-0.312623	0.0650318	-4.80724	1.53e-06	2.15e-05
MCM3AP	5592.28	-0.230551	0.0479876	-4.80439	1.55e-06	2.18e-05
KARS1	4758.93	0.184468	0.0384008	4.80375	1.56e-06	2.18e-05
FAM160A1	452.498	-0.682874	0.142162	-4.80348	1.56e-06	2.18e-05
AGO1	4545.46	-0.258754	0.0538686	-4.80344	1.56e-06	2.18e-05
ZNF322	336.182	-0.34179	0.0711889	-4.80116	1.58e-06	2.21e-05
PPP1R12B	1490.5	-0.47089	0.0980844	-4.80086	1.58e-06	2.21e-05
SMCR8	2610.99	-0.228658	0.0476317	-4.80055	1.58e-06	2.21e-05
MRPL37	2426.6	0.261397	0.0544537	4.80036	1.58e-06	2.21e-05
BLVRB	4512.26	0.319867	0.0666372	4.80012	1.59e-06	2.21e-05
NDUFS1	5183.1	-0.21894	0.0456131	-4.79993	1.59e-06	2.21e-05
GSTZ1	1073.28	0.335343	0.0698879	4.79831	1.6e-06	2.23e-05
CDC37	7683.97	0.211641	0.0441183	4.79711	1.61e-06	2.24e-05
GARRE1	1228.15	-0.388762	0.0810517	-4.79647	1.61e-06	2.24e-05
LRCH3	2000.37	-0.212654	0.0443458	-4.79536	1.62e-06	2.25e-05
FAM168B	8272.38	-0.181211	0.0377911	-4.79506	1.63e-06	2.25e-05
TRAF6	1149.46	-0.239512	0.0499507	-4.79496	1.63e-06	2.25e-05
ZNF655	1928.62	-0.252131	0.0525829	-4.79493	1.63e-06	2.25e-05
UBE2E3	2219.25	0.249588	0.0520544	4.79476	1.63e-06	2.25e-05
GATC	4116.68	0.207235	0.0432248	4.79435	1.63e-06	2.25e-05
SNX17	5730.42	0.252058	0.0525821	4.7936	1.64e-06	2.26e-05
C14orf132	11355	-0.372283	0.0777409	-4.78877	1.68e-06	2.31e-05
NSUN5	869.015	0.205541	0.0429264	4.78823	1.68e-06	2.32e-05
CAMKMT	304.569	0.312666	0.0653118	4.78728	1.69e-06	2.33e-05
JAK1	6455	-0.191398	0.0399859	-4.78664	1.7e-06	2.33e-05
P2RY11	709.268	0.345777	0.0722403	4.78648	1.7e-06	2.33e-05
CAPN7	2206.88	-0.154239	0.0322259	-4.78619	1.7e-06	2.33e-05
RPL32	13746.1	0.409894	0.0856445	4.78599	1.7e-06	2.33e-05
TMEM253	167.316	0.433202	0.0905156	4.78593	1.7e-06	2.33e-05
RPS13	7192.03	0.413061	0.0863179	4.78535	1.71e-06	2.34e-05
GSK3A	1588.49	0.252074	0.0526848	4.78456	1.71e-06	2.34e-05
USP37	777.073	-0.338873	0.0708438	-4.78338	1.72e-06	2.36e-05
TRRAP	3466.77	-0.340267	0.0711384	-4.78317	1.73e-06	2.36e-05
TASOR	3944	-0.249489	0.0521842	-4.78093	1.74e-06	2.38e-05
RAB5IF	941.782	0.251211	0.0525464	4.78075	1.75e-06	2.38e-05
ZNF727	49.4905	-0.787931	0.164814	-4.78074	1.75e-06	2.38e-05
HINT1	5592.28	0.384163	0.0803567	4.78072	1.75e-06	2.38e-05
UQCR11	824.015	0.348339	0.0728806	4.77959	1.76e-06	2.39e-05
TECR	7894.68	0.355056	0.0742923	4.77918	1.76e-06	2.39e-05
UBE3C	3787.34	-0.151687	0.0317465	-4.77806	1.77e-06	2.4e-05
FAM32A	3018.81	0.237046	0.0496181	4.77741	1.78e-06	2.41e-05
MAPK3	6250.58	0.260697	0.0545768	4.77671	1.78e-06	2.41e-05
GATAD2B	524.989	-0.592504	0.124058	-4.77602	1.79e-06	2.42e-05
CACYBP	2398.35	0.231891	0.0485583	4.77552	1.79e-06	2.42e-05
GTF2I	3495.52	-0.433754	0.0908329	-4.77529	1.79e-06	2.42e-05
ZNF800	852.55	-0.301991	0.0632532	-4.77432	1.8e-06	2.43e-05
SLC25A1	5867.51	0.31783	0.0665748	4.77404	1.81e-06	2.44e-05
FNBP1L	2003.73	-0.269902	0.0565401	-4.77364	1.81e-06	2.44e-05
CCDC27	257.096	-0.342898	0.071856	-4.77202	1.82e-06	2.46e-05
SLC24A1	1359.33	-0.318817	0.0668185	-4.77138	1.83e-06	2.46e-05
SNRPD2	4387.34	0.397346	0.0832904	4.77062	1.84e-06	2.47e-05
YIPF3	2915.88	0.289795	0.0607566	4.76976	1.84e-06	2.48e-05
RTRAF	3055.31	0.261299	0.0547842	4.76961	1.85e-06	2.48e-05
CEP97	419.477	-0.332651	0.0697465	-4.76943	1.85e-06	2.48e-05
ZNF780B	446.553	-0.436453	0.0915141	-4.76924	1.85e-06	2.48e-05
CCDC12	1788.9	0.294527	0.0617624	4.7687	1.85e-06	2.48e-05
DENND4A	2992.57	-0.303311	0.0636313	-4.7667	1.87e-06	2.5e-05
YIPF2	2418.33	0.210392	0.0441418	4.76629	1.88e-06	2.51e-05
PPP2R1A	8490.67	0.217818	0.0457017	4.76608	1.88e-06	2.51e-05
TSPO	4568.73	0.374668	0.0786276	4.7651	1.89e-06	2.52e-05
KCTD2	3807.73	0.205766	0.0431824	4.76503	1.89e-06	2.52e-05
SETBP1	3707.13	-0.42811	0.0898703	-4.76365	1.9e-06	2.53e-05
RBBP6	3834.02	-0.252718	0.0530608	-4.7628	1.91e-06	2.54e-05
PSMC3	4078.63	0.292557	0.0614329	4.76222	1.91e-06	2.55e-05
AKR1B1	20120.2	0.305758	0.064212	4.76169	1.92e-06	2.55e-05
TMEM141	534.501	0.343332	0.0721049	4.76156	1.92e-06	2.55e-05
SNRNP25	1466.82	0.338757	0.0711706	4.75978	1.94e-06	2.57e-05
RAB11FIP2	1443.56	-0.247748	0.0520624	-4.75868	1.95e-06	2.58e-05
ARL10	1551.18	-0.421556	0.0886024	-4.75784	1.96e-06	2.59e-05
BAX	1035.14	0.339159	0.0712863	4.75771	1.96e-06	2.59e-05
COMMD9	1454.02	0.26228	0.0551289	4.75759	1.96e-06	2.59e-05
TLE5	39781.7	0.292083	0.0614107	4.75622	1.97e-06	2.6e-05
PLEKHA8	553.874	-0.374236	0.0786924	-4.75568	1.98e-06	2.61e-05
NENF	3292.16	0.395897	0.0832499	4.75553	1.98e-06	2.61e-05
EMC3	1260.21	0.265936	0.0559259	4.75514	1.98e-06	2.61e-05
ARID1A	5573.03	-0.314567	0.0661542	-4.75506	1.98e-06	2.61e-05
PDS5A	2865.82	-0.252072	0.0530223	-4.75407	1.99e-06	2.62e-05
SENP1	1067.69	-0.17161	0.0361115	-4.75223	2.01e-06	2.64e-05
FIBP	1155.56	0.326133	0.0686304	4.75201	2.01e-06	2.64e-05
TOMM40	2733.94	0.257251	0.0541406	4.75154	2.02e-06	2.65e-05
BCL2L1	5042.14	0.299826	0.063118	4.75024	2.03e-06	2.66e-05
CIAO2B	1959.84	0.298076	0.062767	4.74892	2.05e-06	2.68e-05
MRPL36	742.603	0.373242	0.0786081	4.74814	2.05e-06	2.68e-05
PEMT	2294.51	0.426732	0.0898751	4.74806	2.05e-06	2.68e-05
ANAPC1	959.6	-0.31914	0.0672197	-4.74772	2.06e-06	2.69e-05
RPL27	16308.2	0.416852	0.0878115	4.74712	2.06e-06	2.69e-05
ATG101	1277.76	0.302915	0.0638103	4.74712	2.06e-06	2.69e-05
KIAA1109	4504.81	-0.581967	0.122595	-4.74707	2.06e-06	2.69e-05
UBN1	2815.1	-0.230532	0.0485705	-4.74634	2.07e-06	2.69e-05
SACS	914.632	-0.459957	0.0969116	-4.74615	2.07e-06	2.69e-05
RPL24	15717.2	0.421462	0.0888023	4.74607	2.07e-06	2.69e-05
PPRC1	1804.09	-0.230629	0.048599	-4.74555	2.08e-06	2.7e-05
SEC16A	4099.08	-0.305332	0.064342	-4.74546	2.08e-06	2.7e-05
TIMM23	1700.08	0.267994	0.0564804	4.7449	2.09e-06	2.7e-05
ATP5ME	3886.07	0.395525	0.0833699	4.74422	2.09e-06	2.71e-05
LSM3	2231.88	0.325976	0.068719	4.74361	2.1e-06	2.72e-05
LDHD	1652.19	0.25002	0.052714	4.74295	2.11e-06	2.72e-05
GTF2A1	2321.7	-0.242859	0.0512047	-4.74291	2.11e-06	2.72e-05
COX14	886.573	0.405186	0.0854326	4.74275	2.11e-06	2.72e-05
ATP5PF	5079.8	0.368141	0.077644	4.7414	2.12e-06	2.74e-05
CCT3	6745.29	0.206977	0.0436586	4.74082	2.13e-06	2.74e-05
ZKSCAN1	4313.84	-0.337029	0.0711016	-4.74011	2.14e-06	2.75e-05
PKD1	8705.81	-0.444097	0.0937038	-4.73937	2.14e-06	2.76e-05
CDC123	2300.35	0.254525	0.0537137	4.73855	2.15e-06	2.77e-05
AGAP1	6002.45	-0.361563	0.0763098	-4.73809	2.16e-06	2.77e-05
ARID4A	1202.99	-0.292452	0.0617251	-4.73798	2.16e-06	2.77e-05
SDHAF1	847.317	0.31474	0.0664527	4.7363	2.18e-06	2.79e-05
OXLD1	1340.93	0.243593	0.0514477	4.73478	2.19e-06	2.81e-05
EVC	2641.64	-0.399132	0.0843102	-4.73408	2.2e-06	2.82e-05
NUMA1	34772.1	-0.201065	0.0424845	-4.73266	2.22e-06	2.83e-05
NUDT22	993.588	0.213739	0.0451654	4.73237	2.22e-06	2.84e-05
TIMMDC1	2391.25	0.231707	0.0489735	4.73126	2.23e-06	2.85e-05
ZNF141	627.453	-0.480017	0.101472	-4.73052	2.24e-06	2.86e-05
ZMAT5	1214.64	0.341895	0.072289	4.72957	2.25e-06	2.87e-05
AP2S1	1911.06	0.33777	0.0714188	4.72943	2.25e-06	2.87e-05
DBT	1229.51	-0.21896	0.0463037	-4.72878	2.26e-06	2.87e-05
KDM4C	1585.96	-0.25122	0.053129	-4.72849	2.26e-06	2.88e-05
C7orf50	4506.87	0.388442	0.0821921	4.72602	2.29e-06	2.91e-05
THAP3	3128.82	0.302074	0.0639342	4.72477	2.3e-06	2.92e-05
RBM12B	985.78	-0.387688	0.0820591	-4.7245	2.31e-06	2.92e-05
DNAH5	21.8328	-1.12747	0.238649	-4.7244	2.31e-06	2.92e-05
DCTD	3681.9	0.216588	0.0458453	4.72433	2.31e-06	2.92e-05
NECAP2	2099.84	0.165178	0.0349671	4.72381	2.31e-06	2.93e-05
RPS5	13677.9	0.44559	0.0943403	4.72322	2.32e-06	2.93e-05
HMGCL	2327.69	0.214581	0.0454314	4.72318	2.32e-06	2.93e-05
MTMR4	2176.1	-0.212862	0.045072	-4.72272	2.33e-06	2.94e-05
CAMLG	1927.42	0.266715	0.0564799	4.72229	2.33e-06	2.94e-05
WAPL	2566.56	-0.210634	0.0446088	-4.72181	2.34e-06	2.95e-05
MAF1	6409.24	0.268004	0.056786	4.71955	2.36e-06	2.98e-05
SNX22	3784.6	0.408725	0.0866103	4.71912	2.37e-06	2.98e-05
EIF2AK2	3688.65	-0.27085	0.0574066	-4.7181	2.38e-06	2.99e-05
NDN	2876.34	0.221455	0.0469443	4.71739	2.39e-06	3e-05
YTHDF3	2715.07	-0.247511	0.0524928	-4.71514	2.42e-06	3.03e-05
ZNF852	159.957	-0.414054	0.0878457	-4.71343	2.44e-06	3.06e-05
PSMB4	4139.36	0.277425	0.0588641	4.71297	2.44e-06	3.06e-05
C20orf27	1770.82	0.341142	0.0723853	4.71286	2.44e-06	3.06e-05
PSMB1	5203.36	0.312629	0.0663496	4.71185	2.45e-06	3.07e-05
CRIP2	8721.75	0.414222	0.0879218	4.71125	2.46e-06	3.08e-05
AUP1	2681.77	0.24293	0.0515668	4.71098	2.47e-06	3.08e-05
H2AX	680.156	0.39618	0.0841108	4.71021	2.47e-06	3.09e-05
FKBP1A	3487.57	0.292564	0.0621242	4.70933	2.49e-06	3.1e-05
PCNX4	2363	-0.185045	0.0392966	-4.70893	2.49e-06	3.1e-05
SDHB	3286.67	0.28336	0.0601821	4.70837	2.5e-06	3.11e-05
CDK5	557.162	0.335964	0.0713626	4.70784	2.5e-06	3.12e-05
CLTA	5164.26	0.284862	0.0605144	4.70734	2.51e-06	3.12e-05
TCF12	3577.09	-0.282816	0.060087	-4.70677	2.52e-06	3.13e-05
CXCL14	494086	0.342106	0.0727329	4.7036	2.56e-06	3.17e-05
ZFP30	430.419	-0.269101	0.0572232	-4.70266	2.57e-06	3.19e-05
ZNF318	1407.17	-0.381167	0.0810605	-4.70226	2.57e-06	3.19e-05
G6PC3	3702.27	0.383817	0.0816372	4.70149	2.58e-06	3.2e-05
TMA7	3481.68	0.354909	0.0754914	4.70131	2.58e-06	3.2e-05
RAB34	4022.77	0.219136	0.0466161	4.70085	2.59e-06	3.2e-05
VEGFB	6920.96	0.310011	0.0659509	4.70063	2.59e-06	3.2e-05
NSFL1C	4376.31	0.182537	0.0388588	4.69745	2.63e-06	3.25e-05
ZNF728	149.853	-0.670673	0.142862	-4.69455	2.67e-06	3.3e-05
TNS1	18494.2	-0.295521	0.0629612	-4.6937	2.68e-06	3.31e-05
LPGAT1	1523.23	-0.294612	0.062782	-4.69261	2.7e-06	3.32e-05
PRDX6	7760.58	0.251302	0.0535563	4.6923	2.7e-06	3.32e-05
TTBK2	1825.11	-0.405069	0.0863341	-4.69188	2.71e-06	3.33e-05
PMFBP1	504.343	0.3466	0.0738941	4.69049	2.73e-06	3.35e-05
RPL19	33777	0.363427	0.0774905	4.68996	2.73e-06	3.35e-05
TSTD2	1829.5	-0.15313	0.0326511	-4.6899	2.73e-06	3.35e-05
MANF	1066.06	0.369967	0.0789105	4.68843	2.75e-06	3.37e-05
TTC37	3267.66	-0.300182	0.0640266	-4.6884	2.75e-06	3.37e-05
SYS1	1200.88	0.258024	0.0550352	4.68834	2.75e-06	3.37e-05
PSME1	3976.87	0.320665	0.0684121	4.68725	2.77e-06	3.39e-05
NME1	303.048	0.508942	0.108594	4.68663	2.78e-06	3.39e-05
VAPB	4579.81	-0.215618	0.0460147	-4.68586	2.79e-06	3.4e-05
PHF5A	769.744	0.284536	0.0607463	4.68401	2.81e-06	3.43e-05
SYNRG	628.096	-0.403298	0.0861187	-4.68305	2.83e-06	3.45e-05
CELF1	7863.5	-0.237558	0.0507292	-4.68286	2.83e-06	3.45e-05
KMT2D	7042.19	-0.538155	0.114928	-4.68253	2.83e-06	3.45e-05
TIRAP	441.997	-0.298198	0.0637013	-4.68119	2.85e-06	3.46e-05
RPS11	32050.2	0.393824	0.0841308	4.68109	2.85e-06	3.46e-05
PAK2	4246.03	-0.218988	0.046782	-4.68103	2.85e-06	3.46e-05
SHF	1167.61	0.240975	0.0514817	4.68078	2.86e-06	3.46e-05
TEAD1	7169.43	-0.388668	0.0830361	-4.68071	2.86e-06	3.46e-05
NDUFB1	1426.92	0.409697	0.0875317	4.68056	2.86e-06	3.46e-05
GABARAP	3297	0.311923	0.0666431	4.6805	2.86e-06	3.46e-05
MTHFR	1866.48	-0.234881	0.0501969	-4.6792	2.88e-06	3.48e-05
AGTRAP	1174.59	0.324519	0.0693665	4.67832	2.89e-06	3.5e-05
MPDU1	1710.8	0.289867	0.0619852	4.67639	2.92e-06	3.53e-05
RPL39L	666	0.325426	0.0695931	4.67613	2.92e-06	3.53e-05
KIAA1841	149.13	-0.462389	0.098895	-4.67555	2.93e-06	3.53e-05
MAD1L1	1428.91	0.227374	0.048634	4.6752	2.94e-06	3.54e-05
UQCC3	1086.1	0.314189	0.0672278	4.67349	2.96e-06	3.56e-05
ABHD14B	2303.24	0.270088	0.0577917	4.67348	2.96e-06	3.56e-05
C5orf24	2303.45	-0.206775	0.0442446	-4.67346	2.96e-06	3.56e-05
DDX21	3425.19	-0.218398	0.046736	-4.67302	2.97e-06	3.56e-05
IRF2BP1	4084.93	0.247454	0.0529698	4.6716	2.99e-06	3.59e-05
SPOPL	1017.72	-0.253038	0.0541708	-4.67112	3e-06	3.59e-05
ASXL1	3390.79	-0.248466	0.0531991	-4.67048	3e-06	3.6e-05
FUBP3	4011.36	-0.162697	0.0348455	-4.66909	3.03e-06	3.62e-05
MT2A	8428.44	0.613475	0.131399	4.6688	3.03e-06	3.62e-05
VPS39	4571.29	-0.148222	0.031755	-4.66768	3.05e-06	3.64e-05
STARD10	1585.04	0.324553	0.069537	4.66733	3.05e-06	3.64e-05
S100A6	62510.6	0.359825	0.0770957	4.66726	3.05e-06	3.64e-05
ANXA2	83957.4	0.322395	0.0690832	4.66676	3.06e-06	3.65e-05
SNRNP40	1520.16	0.218131	0.0467463	4.66627	3.07e-06	3.66e-05
COTL1	46154.2	0.289116	0.0619675	4.66561	3.08e-06	3.66e-05
STX5	2355.63	0.242892	0.0520667	4.66502	3.09e-06	3.67e-05
TMCO1	3190.46	0.241789	0.0518568	4.66263	3.12e-06	3.71e-05
CCDC85B	2660.48	0.326754	0.0700824	4.66243	3.12e-06	3.71e-05
TMEM159	6395.15	0.334837	0.0718319	4.6614	3.14e-06	3.73e-05
MOB2	1144.8	0.286078	0.0613769	4.661	3.15e-06	3.73e-05
LCOR	811.154	-0.329546	0.0707828	-4.65574	3.23e-06	3.83e-05
ZCCHC14	2027.52	-0.390664	0.0839265	-4.65483	3.24e-06	3.84e-05
CS	5243.61	0.136165	0.0292571	4.65408	3.25e-06	3.85e-05
ZNF33A	3760.07	-0.282751	0.0607548	-4.65396	3.26e-06	3.85e-05
IMP3	3688.72	0.235736	0.0506635	4.65298	3.27e-06	3.87e-05
GPN1	1108.7	0.195292	0.0419759	4.65249	3.28e-06	3.87e-05
ZNF524	494.552	0.326579	0.0702047	4.65182	3.29e-06	3.88e-05
EIF3A	10679.6	-0.256747	0.0551956	-4.65159	3.29e-06	3.88e-05
ZNF219	11089.1	0.27356	0.0588263	4.6503	3.31e-06	3.91e-05
SBNO2	1122.64	-0.423894	0.0911624	-4.64987	3.32e-06	3.91e-05
PSMD7	3241.69	0.225361	0.0484684	4.64964	3.33e-06	3.91e-05
ZNF8	543.078	-0.268955	0.0578447	-4.64961	3.33e-06	3.91e-05
NDUFA6	1048.59	0.367527	0.0790553	4.64898	3.34e-06	3.92e-05
DNAJC8	3993.73	0.233795	0.0502925	4.64872	3.34e-06	3.92e-05
NDUFV1	7888.59	0.234607	0.0504722	4.64824	3.35e-06	3.93e-05
HLTF	3158.47	-0.29464	0.0633998	-4.64733	3.36e-06	3.94e-05
CTSZ	10756.1	0.289562	0.0623088	4.6472	3.36e-06	3.94e-05
NSMCE1	765.854	0.295654	0.0636277	4.64663	3.37e-06	3.95e-05
MDN1	2715.74	-0.533007	0.114722	-4.64609	3.38e-06	3.96e-05
ATP6V1C2	2360.73	0.29028	0.0624882	4.64536	3.39e-06	3.97e-05
RPL10A	10065.5	0.391068	0.0841913	4.64499	3.4e-06	3.97e-05
ATP11B	2122.69	-0.379172	0.081639	-4.64449	3.41e-06	3.98e-05
WNK1	13024.7	-0.39458	0.0849668	-4.64394	3.42e-06	3.99e-05
ZC3H12C	733.67	-0.339365	0.0730902	-4.6431	3.43e-06	4e-05
TSSC4	1501.14	0.252767	0.0544531	4.64193	3.45e-06	4.02e-05
PRRC2C	8728.95	-0.326842	0.0704152	-4.64164	3.46e-06	4.02e-05
MRPL17	2071.16	0.287405	0.0619268	4.64104	3.47e-06	4.03e-05
DPP7	12310.9	0.28383	0.061159	4.64085	3.47e-06	4.03e-05
RPS14	17169.9	0.474128	0.102166	4.64079	3.47e-06	4.03e-05
OSBPL8	2169.79	-0.401105	0.0864316	-4.64073	3.47e-06	4.03e-05
EML4	2559.95	-0.270232	0.0582433	-4.63971	3.49e-06	4.04e-05
ZNF398	708.055	-0.213367	0.0459887	-4.63956	3.49e-06	4.04e-05
KLHL11	296.775	-0.567981	0.122443	-4.63875	3.51e-06	4.06e-05
RANBP1	2352.07	0.255353	0.0550613	4.63761	3.52e-06	4.08e-05
SSBP1	1792.91	0.330499	0.0712802	4.63661	3.54e-06	4.09e-05
RAD54L2	1141.44	-0.332027	0.0716184	-4.63605	3.55e-06	4.1e-05
RPL31	16662.2	0.42842	0.0924425	4.63445	3.58e-06	4.13e-05
PSMB5	3332.94	0.30746	0.0663444	4.6343	3.58e-06	4.13e-05
COX7A2	3799.19	0.401648	0.0867238	4.63134	3.63e-06	4.19e-05
CEP170	235.734	-0.52595	0.113569	-4.63113	3.64e-06	4.19e-05
CEP104	2387.65	-0.222906	0.0481413	-4.63025	3.65e-06	4.2e-05
MRE11	1109.19	-0.275428	0.0595002	-4.62902	3.67e-06	4.22e-05
RC3H1	1970.18	-0.283222	0.0611869	-4.62879	3.68e-06	4.23e-05
MED18	687.692	0.301406	0.0651275	4.62795	3.69e-06	4.24e-05
FBXL4	1024.05	-0.264679	0.0571926	-4.62786	3.69e-06	4.24e-05
ZSCAN20	229.582	-0.454139	0.0981353	-4.62769	3.7e-06	4.24e-05
ABLIM1	33764	-0.328379	0.07096	-4.62767	3.7e-06	4.24e-05
GCN1	5271.63	-0.261989	0.0566297	-4.62636	3.72e-06	4.26e-05
TINF2	2696.94	0.196356	0.042443	4.62633	3.72e-06	4.26e-05
APPL1	5617.11	-0.202231	0.0437216	-4.62543	3.74e-06	4.27e-05
JAGN1	1182.38	0.282889	0.061162	4.62525	3.74e-06	4.27e-05
KCTD12	547.131	-0.685246	0.14818	-4.62442	3.76e-06	4.29e-05
SELENOM	5764.12	0.399924	0.0864851	4.62419	3.76e-06	4.29e-05
RPL37A	17037.7	0.397143	0.0858877	4.62397	3.76e-06	4.29e-05
TMX2	2517.06	0.235356	0.0509017	4.62373	3.77e-06	4.29e-05
DYNLT1	1356.77	0.315073	0.0681458	4.62351	3.77e-06	4.29e-05
DRG2	1470.42	0.17024	0.0368302	4.62229	3.8e-06	4.31e-05
VPS13B	1607.56	-0.397239	0.0859419	-4.62217	3.8e-06	4.31e-05
ASS1	14186.7	0.304576	0.0658955	4.6221	3.8e-06	4.31e-05
AHCTF1	1905.84	-0.268319	0.058058	-4.62157	3.81e-06	4.32e-05
SYNJ1	591.247	-0.366609	0.0793314	-4.62123	3.81e-06	4.32e-05
DNPH1	1865.84	0.386185	0.0835757	4.62078	3.82e-06	4.33e-05
NDUFAF3	3967.49	0.327763	0.0709356	4.62058	3.83e-06	4.33e-05
SNRPE	1188.54	0.344152	0.0744836	4.62051	3.83e-06	4.33e-05
TPRA1	1672.58	0.268191	0.0580489	4.62008	3.84e-06	4.34e-05
GRID2IP	58.4867	-0.773754	0.167487	-4.61977	3.84e-06	4.34e-05
PCNX1	9124.83	-0.420274	0.0909834	-4.61924	3.85e-06	4.35e-05
ZNF646	1844.88	-0.249751	0.0540707	-4.61898	3.86e-06	4.35e-05
MRPL33	1659	0.361024	0.0781664	4.61866	3.86e-06	4.35e-05
SOCS4	993.176	-0.289034	0.0625904	-4.61786	3.88e-06	4.37e-05
EEFSEC	1111.82	0.236664	0.0512512	4.61772	3.88e-06	4.37e-05
TRIAP1	601.247	0.269697	0.0584115	4.61719	3.89e-06	4.37e-05
ADAM9	3261.53	-0.385383	0.0835327	-4.61356	3.96e-06	4.45e-05
PSMC3IP	401.437	0.283111	0.0613763	4.6127	3.97e-06	4.46e-05
GCNT7	7.98822	-1.54514	0.334982	-4.6126	3.98e-06	4.46e-05
RALA	1781.52	0.180192	0.0390656	4.61255	3.98e-06	4.46e-05
CSTB	6543.17	0.311183	0.0674741	4.61189	3.99e-06	4.47e-05
MRPL22	636.4	0.311324	0.0675215	4.61074	4.01e-06	4.49e-05
ALCAM	2805.96	-0.494839	0.107325	-4.61066	4.01e-06	4.49e-05
NDUFA4	4633.42	0.380991	0.0826339	4.61059	4.02e-06	4.49e-05
CFAP73	923.23	0.333242	0.0722909	4.60973	4.03e-06	4.51e-05
TSPAN4	5616.59	0.332574	0.0721564	4.60907	4.04e-06	4.52e-05
BSN	522.349	-0.544652	0.118201	-4.60784	4.07e-06	4.54e-05
STOML2	2970.83	0.254879	0.0553156	4.60773	4.07e-06	4.54e-05
ANK3	15429.2	-0.339606	0.0737082	-4.60743	4.08e-06	4.54e-05
TCERG1	1348.01	-0.413332	0.0897375	-4.60601	4.1e-06	4.57e-05
SLC66A3	2071.5	0.218688	0.0474947	4.60447	4.14e-06	4.6e-05
RPL34	7277.11	0.458794	0.0996557	4.60379	4.15e-06	4.61e-05
ESD	3051.23	0.250984	0.0545222	4.60333	4.16e-06	4.62e-05
METTL8	688.277	-0.192766	0.0418761	-4.60325	4.16e-06	4.62e-05
NBPF9	480.662	-0.350729	0.0762175	-4.60169	4.19e-06	4.65e-05
SERF2	17612.3	0.345525	0.0750954	4.60115	4.2e-06	4.66e-05
TUSC1	2390.96	0.250351	0.0544142	4.60084	4.21e-06	4.66e-05
DENND1B	941.78	-0.29815	0.0648188	-4.59974	4.23e-06	4.68e-05
C19orf53	2509.86	0.383538	0.0833883	4.59943	4.24e-06	4.69e-05
SNAPC2	1049.99	0.280967	0.0610913	4.59913	4.24e-06	4.69e-05
RREB1	2805.52	-0.403721	0.0878297	-4.59663	4.29e-06	4.74e-05
ARID4B	2111.39	-0.259132	0.0563754	-4.59655	4.3e-06	4.74e-05
AKT3	1069.97	-0.579037	0.126017	-4.5949	4.33e-06	4.78e-05
NDUFC2	507.724	0.385985	0.0840049	4.59479	4.33e-06	4.78e-05
DUSP23	3517.54	0.421421	0.0917208	4.5946	4.34e-06	4.78e-05
MED27	567.415	0.308922	0.0672491	4.5937	4.35e-06	4.79e-05
POP5	1108.72	0.259341	0.0564593	4.59341	4.36e-06	4.8e-05
RNF187	7121.52	0.251987	0.0548604	4.59323	4.36e-06	4.8e-05
HMG20B	5033.95	0.232737	0.0506756	4.59268	4.38e-06	4.81e-05
ZBED6	142.796	-1.0579	0.230352	-4.59255	4.38e-06	4.81e-05
MIER1	1579.08	-0.206039	0.0448877	-4.5901	4.43e-06	4.86e-05
BCL7B	2426.83	0.23421	0.0510257	4.59005	4.43e-06	4.86e-05
SMC5	809.932	-0.373875	0.0814861	-4.58821	4.47e-06	4.9e-05
ZNF611	315.631	-0.338176	0.0737111	-4.58785	4.48e-06	4.9e-05
CTU2	469.939	0.29111	0.0634614	4.5872	4.49e-06	4.91e-05
TMEM50A	2470.61	0.223549	0.0487376	4.5868	4.5e-06	4.92e-05
MRPL49	3937.23	0.205357	0.0447973	4.58414	4.56e-06	4.98e-05
ELOA	2234.92	-0.142852	0.0311639	-4.58388	4.56e-06	4.98e-05
UQCRFS1	3759.65	0.306859	0.0669433	4.58387	4.56e-06	4.98e-05
C9orf16	6812.92	0.447217	0.0975645	4.58381	4.57e-06	4.98e-05
SLIRP	1865.8	0.367044	0.0800767	4.58366	4.57e-06	4.98e-05
BCLAF1	3435.29	-0.194032	0.042333	-4.58347	4.57e-06	4.98e-05
PRDM2	1916.34	-0.236233	0.0515593	-4.58177	4.61e-06	5.02e-05
PHF2	2951.98	-0.217665	0.0475115	-4.58133	4.62e-06	5.02e-05
TRAPPC3	2489.36	0.25315	0.055267	4.58049	4.64e-06	5.04e-05
CCDC51	2409.64	0.305226	0.0666372	4.58042	4.64e-06	5.04e-05
EXOC5	2615.08	-0.232322	0.0507274	-4.57982	4.65e-06	5.05e-05
PSME3IP1	3539.67	0.120159	0.0262404	4.57915	4.67e-06	5.06e-05
KAT6B	2419.68	-0.316563	0.0691323	-4.57908	4.67e-06	5.06e-05
ZNF532	4203.17	-0.355588	0.0776559	-4.57903	4.67e-06	5.06e-05
ACAD11	465.397	-0.323628	0.070679	-4.57884	4.68e-06	5.06e-05
ARFGEF3	4191.56	-0.474684	0.103701	-4.57743	4.71e-06	5.09e-05
ZFYVE26	2254.03	-0.322203	0.0704013	-4.57667	4.72e-06	5.1e-05
ZBTB38	4841.84	-0.345414	0.0754854	-4.57591	4.74e-06	5.12e-05
ZYG11B	2460.25	-0.26836	0.058677	-4.57351	4.8e-06	5.17e-05
PIP4K2B	1019.47	-0.403003	0.0881759	-4.57044	4.87e-06	5.25e-05
DCAKD	4625.5	0.229409	0.0502016	4.56976	4.88e-06	5.26e-05
MRPL20	3486.96	0.315385	0.0690191	4.56953	4.89e-06	5.26e-05
ENDOG	1592.8	0.320959	0.070287	4.56641	4.96e-06	5.34e-05
HSF1	3667.47	0.194535	0.042607	4.5658	4.98e-06	5.35e-05
PARP4	5677.39	-0.253761	0.0556018	-4.5639	5.02e-06	5.39e-05
BTBD2	6815	0.222036	0.0486551	4.56347	5.03e-06	5.4e-05
APEH	5359.47	0.15442	0.0338464	4.56239	5.06e-06	5.43e-05
LENG1	160.436	0.368059	0.0806774	4.56211	5.06e-06	5.43e-05
RPL8	41521.2	0.409936	0.089857	4.5621	5.06e-06	5.43e-05
MRPL57	2414.35	0.283668	0.0621969	4.56081	5.1e-06	5.46e-05
ARL2BP	2893.57	0.197967	0.0434269	4.55862	5.15e-06	5.51e-05
DOCK5	8999.02	-0.339969	0.0745815	-4.55836	5.16e-06	5.51e-05
ACAT1	4338.96	0.207833	0.045607	4.55704	5.19e-06	5.54e-05
BOP1	1448.32	0.199706	0.0438352	4.55585	5.22e-06	5.57e-05
AMZ2	2411.45	0.183414	0.0402716	4.55443	5.25e-06	5.6e-05
MRPL16	1224.24	0.234092	0.0514324	4.55145	5.33e-06	5.68e-05
EMC8	1299.96	0.225293	0.0495071	4.55072	5.35e-06	5.69e-05
RNF208	1155.06	0.299641	0.065845	4.55071	5.35e-06	5.69e-05
NFU1	1409.83	0.289992	0.0637396	4.54964	5.37e-06	5.72e-05
ZNF236	919.488	-0.426464	0.0937507	-4.54891	5.39e-06	5.73e-05
CFAP97	2991.48	-0.239349	0.0526185	-4.54877	5.4e-06	5.73e-05
CHCHD2	6160.03	0.309915	0.0681604	4.54685	5.45e-06	5.78e-05
CD2AP	1982.96	-0.328688	0.0722955	-4.54645	5.46e-06	5.79e-05
MRPL4	2136.75	0.274236	0.0603306	4.54556	5.48e-06	5.81e-05
RBSN	3158.68	-0.201077	0.0442371	-4.54544	5.48e-06	5.81e-05
UBL5	3939.68	0.366027	0.0805266	4.54542	5.48e-06	5.81e-05
FKTN	943.172	-0.318373	0.0700711	-4.54357	5.53e-06	5.85e-05
C1orf105	1318.81	0.670537	0.147586	4.54337	5.54e-06	5.85e-05
NUDT8	427.958	0.425382	0.093632	4.54312	5.54e-06	5.86e-05
ZNF358	5143.88	0.322498	0.07101	4.54159	5.58e-06	5.89e-05
RTCB	3109.21	0.188073	0.0414134	4.54135	5.59e-06	5.89e-05
BTBD6	1796.73	0.208011	0.0458042	4.54131	5.59e-06	5.89e-05
SAYSD1	598.374	0.238887	0.052604	4.54123	5.59e-06	5.89e-05
THEM6	1537.36	0.390678	0.086065	4.53933	5.64e-06	5.94e-05
VPS51	8423.81	0.239315	0.0527278	4.53869	5.66e-06	5.96e-05
DLG1	3268.92	-0.262306	0.0577959	-4.53849	5.67e-06	5.96e-05
GIGYF2	4131.24	-0.24073	0.0530465	-4.53808	5.68e-06	5.97e-05
DTYMK	882.367	0.30607	0.067454	4.53747	5.69e-06	5.98e-05
IAH1	2156.9	0.203587	0.0448775	4.53651	5.72e-06	6e-05
SF3A3	3123.99	0.139	0.0306418	4.53629	5.73e-06	6.01e-05
H3-3A	536.82	0.339938	0.0749479	4.53565	5.74e-06	6.02e-05
AFMID	591.506	0.336263	0.0741481	4.53502	5.76e-06	6.03e-05
PNPLA2	9037.76	0.256622	0.056587	4.535	5.76e-06	6.03e-05
UBR2	1946.59	-0.26003	0.0573403	-4.53486	5.76e-06	6.03e-05
EHD1	5837.74	0.270029	0.0595521	4.53433	5.78e-06	6.04e-05
CLTB	15031.5	0.380617	0.083943	4.53423	5.78e-06	6.04e-05
ALG10	129.121	-0.532183	0.117377	-4.53398	5.79e-06	6.04e-05
NSD2	1753.82	-0.267744	0.0590561	-4.53372	5.8e-06	6.05e-05
MMAB	3160.24	0.275049	0.0606787	4.53288	5.82e-06	6.07e-05
SEMA6D	565.278	-0.620336	0.136868	-4.53235	5.83e-06	6.08e-05
KLHL23	128.766	-0.403854	0.0891161	-4.53177	5.85e-06	6.09e-05
SAMD14	1498.14	0.307944	0.0679536	4.53168	5.85e-06	6.09e-05
ANKEF1	595.248	-0.207794	0.0458661	-4.53045	5.89e-06	6.12e-05
KLHDC9	751.485	0.285419	0.063004	4.53018	5.89e-06	6.12e-05
CCDC86	1615.6	0.247854	0.0547234	4.52921	5.92e-06	6.15e-05
PIK3CA	1772.95	-0.267727	0.0591157	-4.52886	5.93e-06	6.15e-05
ITCH	2151.38	-0.227851	0.050318	-4.52822	5.95e-06	6.17e-05
EBNA1BP2	3736.63	0.233925	0.0516633	4.52788	5.96e-06	6.17e-05
ZNF780A	700.829	-0.281855	0.062274	-4.52605	6.01e-06	6.22e-05
KDELR1	6517.25	0.300891	0.0664902	4.52534	6.03e-06	6.24e-05
IRGQ	1989.78	-0.177734	0.0392924	-4.52338	6.09e-06	6.29e-05
POMK	127.959	-0.648082	0.143289	-4.52289	6.1e-06	6.3e-05
ZNF414	1500.51	0.287776	0.0636268	4.52287	6.1e-06	6.3e-05
PCF11	2648.02	-0.270355	0.0597753	-4.52285	6.1e-06	6.3e-05
NUP35	369.632	0.25958	0.0574068	4.52176	6.13e-06	6.33e-05
RPL13	39837.9	0.363326	0.0803565	4.52142	6.14e-06	6.33e-05
COMMD1	723.197	0.315903	0.06987	4.5213	6.15e-06	6.33e-05
LRRC56	155.643	-0.380827	0.0842402	-4.52073	6.16e-06	6.34e-05
BMPR2	4451.29	-0.399121	0.0883091	-4.51959	6.2e-06	6.37e-05
CCT7	6641.98	0.242675	0.0536951	4.5195	6.2e-06	6.37e-05
DIDO1	4765.78	-0.18686	0.04135	-4.51899	6.21e-06	6.38e-05
AP4M1	2490.77	0.231545	0.051263	4.51682	6.28e-06	6.45e-05
CDK17	708.855	-0.257825	0.057097	-4.51556	6.32e-06	6.48e-05
EIF5B	7552.81	0.211278	0.0467965	4.51481	6.34e-06	6.49e-05
OAZ2	3790.17	0.189283	0.0419251	4.51479	6.34e-06	6.49e-05
APC	3787.43	-0.364613	0.080765	-4.5145	6.35e-06	6.5e-05
METTL14	1172.42	-0.148128	0.0328225	-4.513	6.39e-06	6.54e-05
KRT10	2869.88	0.321909	0.0713338	4.51272	6.4e-06	6.55e-05
COPS7A	4635.25	0.195948	0.043428	4.51202	6.42e-06	6.56e-05
EIF3I	3748	0.265606	0.0588726	4.51153	6.44e-06	6.57e-05
PDE6D	996.609	0.275662	0.0611026	4.51146	6.44e-06	6.57e-05
KIAA2026	1943.34	-0.25972	0.0575846	-4.51024	6.48e-06	6.6e-05
PUM1	4648.28	-0.218082	0.0483535	-4.51015	6.48e-06	6.6e-05
NCAPD2	3949.63	-0.172245	0.0381926	-4.50991	6.49e-06	6.61e-05
MPHOSPH9	552.139	-0.380324	0.0843614	-4.50827	6.54e-06	6.65e-05
RANBP10	813.534	-0.213094	0.0472692	-4.5081	6.54e-06	6.65e-05
DCAF17	1071.62	-0.196352	0.0435574	-4.5079	6.55e-06	6.66e-05
ZNF451	1313.69	-0.254463	0.0564742	-4.50582	6.61e-06	6.72e-05
RPL21	7165.33	0.390607	0.0867032	4.5051	6.63e-06	6.74e-05
NAP1L5	500.013	0.326307	0.0724322	4.505	6.64e-06	6.74e-05
ZNF354C	646.954	-0.328883	0.0730196	-4.50404	6.67e-06	6.76e-05
SAMD8	2190.21	-0.258709	0.0574458	-4.50354	6.68e-06	6.77e-05
ITPRID2	4777.03	-0.279646	0.0620976	-4.50333	6.69e-06	6.77e-05
CEP192	977.922	-0.348837	0.0774644	-4.50319	6.69e-06	6.77e-05
RPL23A	11451.5	0.344286	0.076454	4.50318	6.69e-06	6.77e-05
CALM2	9609.23	0.298428	0.0662883	4.50198	6.73e-06	6.8e-05
TRIM66	1514.04	-0.530073	0.117787	-4.50025	6.79e-06	6.85e-05
PREB	1913.16	0.170913	0.0379794	4.50016	6.79e-06	6.85e-05
STMN1	1770.11	0.2986	0.0663562	4.49995	6.8e-06	6.86e-05
BUD31	2714.98	0.298062	0.0662412	4.49964	6.81e-06	6.86e-05
RABEP1	3519.7	-0.217156	0.0482648	-4.49926	6.82e-06	6.87e-05
RPS27A	13931.9	0.378742	0.0841794	4.49923	6.82e-06	6.87e-05
XRCC1	2005.17	0.208447	0.0463337	4.49881	6.83e-06	6.88e-05
UHRF1BP1L	1194.54	-0.297764	0.0661965	-4.49818	6.85e-06	6.89e-05
HRAS	712.369	0.253959	0.0564675	4.49743	6.88e-06	6.91e-05
VPS4A	4362.48	0.198084	0.0440458	4.49722	6.88e-06	6.91e-05
CDK4	3501.9	0.266269	0.0592102	4.49702	6.89e-06	6.92e-05
UQCRB	8434.44	0.321487	0.0714975	4.49648	6.91e-06	6.93e-05
CISD1	885.345	0.25763	0.0572994	4.49621	6.92e-06	6.93e-05
NUP50	1934.18	-0.203058	0.045168	-4.49561	6.94e-06	6.95e-05
LMTK2	2331.35	-0.357212	0.0794717	-4.49484	6.96e-06	6.97e-05
RO60	2010.59	-0.227839	0.0507082	-4.49313	7.02e-06	7.02e-05
MCRIP2	2949.8	0.266092	0.0592335	4.49226	7.05e-06	7.05e-05
CBX5	9381.69	-0.267853	0.0596275	-4.4921	7.05e-06	7.05e-05
TRAPPC2L	1688.36	0.291502	0.0649048	4.49123	7.08e-06	7.07e-05
RAPH1	1509.19	-0.418372	0.0931794	-4.48996	7.12e-06	7.11e-05
RBAK	861.095	-0.256507	0.0571306	-4.48984	7.13e-06	7.11e-05
H2BC21	153.972	0.627037	0.139673	4.48932	7.15e-06	7.12e-05
PPIB	5643.88	0.364667	0.0812368	4.48895	7.16e-06	7.13e-05
HDGF	18075.5	0.170384	0.0379586	4.48868	7.17e-06	7.13e-05
AIP	2858.21	0.334891	0.0746268	4.48755	7.2e-06	7.17e-05
SLC25A38	1426.39	0.228465	0.0509165	4.48705	7.22e-06	7.18e-05
TTC21B	752.708	-0.346757	0.0772929	-4.48627	7.25e-06	7.2e-05
TMEM14C	3893.3	0.262711	0.0585851	4.48427	7.32e-06	7.26e-05
SEC24B	1674.06	-0.209032	0.0466306	-4.48273	7.37e-06	7.31e-05
ARL8A	3024.48	0.238653	0.0532509	4.48166	7.41e-06	7.34e-05
RABGEF1	1599.06	0.306192	0.0683328	4.48089	7.43e-06	7.37e-05
RALGAPB	3314.08	-0.240034	0.0535836	-4.47962	7.48e-06	7.4e-05
POLR2E	6033.14	0.209978	0.0468903	4.47807	7.53e-06	7.45e-05
PLCB4	1072.43	-0.394234	0.0880492	-4.47743	7.55e-06	7.47e-05
ACD	1152.79	0.228559	0.0510492	4.47722	7.56e-06	7.47e-05
PYGO1	814.166	-0.34269	0.0765548	-4.4764	7.59e-06	7.49e-05
RGP1	3364.04	-0.220971	0.0493642	-4.47634	7.59e-06	7.49e-05
SNRK	1190.84	-0.208646	0.0466116	-4.47627	7.6e-06	7.49e-05
RBM33	2981.15	-0.456233	0.101939	-4.47554	7.62e-06	7.51e-05
RDH14	726.466	0.200857	0.0448848	4.47495	7.64e-06	7.52e-05
TET1	571.308	-0.510498	0.114083	-4.47479	7.65e-06	7.52e-05
DNM1L	4103.98	-0.133095	0.0297439	-4.47469	7.65e-06	7.52e-05
ITPR1	4177.85	-0.431386	0.0964069	-4.47463	7.65e-06	7.52e-05
NOC4L	642.734	0.285434	0.0637897	4.4746	7.66e-06	7.52e-05
PROSER3	576.227	-0.324433	0.072556	-4.47148	7.77e-06	7.63e-05
FANCM	231.903	-0.409316	0.0915528	-4.47082	7.79e-06	7.64e-05
ISY1	680.267	0.280253	0.0626852	4.4708	7.79e-06	7.64e-05
ADGRA2	270.606	0.333557	0.0746085	4.47077	7.79e-06	7.64e-05
PPT1	15365.7	0.220712	0.0493798	4.46968	7.83e-06	7.67e-05
BFSP2	19563.9	0.378101	0.0846184	4.46831	7.88e-06	7.71e-05
CCNB1IP1	2710.36	0.287868	0.0644247	4.46829	7.88e-06	7.71e-05
C19orf25	1132.59	0.225846	0.0505478	4.46798	7.9e-06	7.72e-05
ZNHIT1	2391.72	0.296604	0.066407	4.46645	7.95e-06	7.77e-05
SAT2	1731.87	0.258792	0.05796	4.465	8.01e-06	7.82e-05
PAPPA2	2613.58	-1.51619	0.339625	-4.4643	8.03e-06	7.84e-05
CCDC106	3020.73	0.254319	0.0569682	4.46422	8.04e-06	7.84e-05
RNF213	6699.92	-0.467298	0.104682	-4.46396	8.05e-06	7.84e-05
RBM22	2105.25	0.145185	0.0325264	4.46361	8.06e-06	7.85e-05
DNAL4	536.034	0.287655	0.064458	4.46266	8.09e-06	7.88e-05
ZZZ3	2013.86	-0.241002	0.0540172	-4.46158	8.14e-06	7.92e-05
HMCES	2680.18	0.243622	0.0546123	4.46093	8.16e-06	7.93e-05
SCAF8	2425.52	-0.304866	0.0683535	-4.46014	8.19e-06	7.96e-05
EIF6	2297.72	0.276983	0.0621071	4.45976	8.21e-06	7.97e-05
VCPIP1	1005.08	-0.284688	0.0638406	-4.45936	8.22e-06	7.97e-05
GNG5	2188.43	0.272266	0.0610556	4.45931	8.22e-06	7.97e-05
USP8	3164.55	-0.15178	0.0340393	-4.45898	8.23e-06	7.98e-05
PCGF5	6606.98	-0.240966	0.0540575	-4.45759	8.29e-06	8.03e-05
CIB1	2253.19	0.296342	0.0664887	4.45703	8.31e-06	8.04e-05
NDUFB6	1256.49	0.28713	0.064424	4.45688	8.32e-06	8.04e-05
SPAST	1249.01	-0.266059	0.0596975	-4.45678	8.32e-06	8.04e-05
PLCG1	4127.76	-0.207479	0.0465577	-4.45639	8.34e-06	8.05e-05
POMP	2120.17	0.326513	0.0732728	4.45613	8.35e-06	8.06e-05
OXA1L	3771.84	0.218279	0.048986	4.45595	8.35e-06	8.06e-05
ANKRD13C	1065.31	-0.193335	0.0433913	-4.45561	8.37e-06	8.07e-05
PINX1	218.576	0.410288	0.0920888	4.45535	8.38e-06	8.07e-05
EI24	4095.14	0.201092	0.045146	4.45425	8.42e-06	8.11e-05
TIMM9	468.246	0.262006	0.0588451	4.45247	8.49e-06	8.17e-05
TCEANC2	1061.35	-0.209107	0.0469926	-4.44978	8.6e-06	8.27e-05
VAMP2	7480.9	0.226173	0.050855	4.44741	8.69e-06	8.35e-05
HSPA8	20547.3	0.310258	0.0697625	4.44734	8.69e-06	8.35e-05
NPRL3	2270.2	0.184967	0.0416113	4.44512	8.78e-06	8.44e-05
TMED2	7910.92	0.168511	0.0379104	4.44499	8.79e-06	8.44e-05
TCTA	1857.84	0.281163	0.0632577	4.44473	8.8e-06	8.44e-05
RNF19A	1832.09	-0.182761	0.0411284	-4.44367	8.84e-06	8.48e-05
DENND5A	4680.28	-0.165117	0.0371598	-4.44343	8.85e-06	8.48e-05
FUZ	2291.45	0.231442	0.0520871	4.44335	8.86e-06	8.48e-05
IBTK	2650.5	-0.245706	0.0553311	-4.44064	8.97e-06	8.58e-05
RNMT	2739.55	-0.180018	0.0405447	-4.43998	9e-06	8.6e-05
MRPL51	3178.09	0.282593	0.0636509	4.43972	9.01e-06	8.61e-05
BAHCC1	4496.71	-0.446519	0.100608	-4.43823	9.07e-06	8.66e-05
TMEM17	371.784	0.28377	0.0639408	4.43801	9.08e-06	8.67e-05
ABL2	1228.74	-0.317196	0.0714814	-4.43746	9.1e-06	8.68e-05
PAIP2	4937.97	0.207358	0.0467335	4.43704	9.12e-06	8.69e-05
MSRB2	1523.16	0.253562	0.0571474	4.43698	9.12e-06	8.69e-05
TLCD1	129.187	0.509593	0.114853	4.43693	9.13e-06	8.69e-05
TBC1D2B	2373.05	-0.270544	0.0609786	-4.43671	9.13e-06	8.69e-05
AIMP2	1384.03	0.260547	0.0587294	4.4364	9.15e-06	8.7e-05
PIGP	773.519	0.242926	0.0547624	4.43601	9.16e-06	8.71e-05
CCP110	927.072	-0.329248	0.0742413	-4.43485	9.21e-06	8.75e-05
IQCE	1553.79	-0.244323	0.0551012	-4.43407	9.25e-06	8.78e-05
COA4	1459.72	0.282394	0.0637001	4.43318	9.29e-06	8.81e-05
COX6C	4163.98	0.343482	0.0774818	4.43307	9.29e-06	8.81e-05
PPP6R3	3827.67	-0.152428	0.0343852	-4.43296	9.29e-06	8.81e-05
CREBBP	11377.4	-0.302251	0.0681872	-4.43267	9.31e-06	8.81e-05
YTHDC2	1072.73	-0.271289	0.0612093	-4.43214	9.33e-06	8.83e-05
EIF2B2	848.051	0.246025	0.0555106	4.43204	9.33e-06	8.83e-05
PPIL1	1636.83	0.295973	0.0668012	4.43065	9.39e-06	8.88e-05
DYNLRB1	8225.4	0.332981	0.0751619	4.43018	9.42e-06	8.89e-05
TUT7	878.652	-0.325674	0.0735152	-4.43003	9.42e-06	8.89e-05
ZNF483	367.563	-0.619407	0.139823	-4.42993	9.43e-06	8.89e-05
MAP3K7	2160.57	-0.191383	0.0432045	-4.42971	9.44e-06	8.89e-05
CHD2	4112.56	-0.238236	0.0537827	-4.42959	9.44e-06	8.89e-05
RPLP0	33991.1	0.411752	0.0929604	4.42933	9.45e-06	8.89e-05
IDH3B	3500.18	0.196602	0.0443872	4.42925	9.46e-06	8.89e-05
GGPS1	601.511	0.305253	0.0689176	4.42924	9.46e-06	8.89e-05
SNRPB	2648.3	0.307304	0.0693906	4.42861	9.48e-06	8.91e-05
RMND5B	3280.85	0.164675	0.0371907	4.42784	9.52e-06	8.94e-05
THOC7	1706.76	0.261855	0.0591417	4.42759	9.53e-06	8.95e-05
ZNF704	1954.82	-0.515092	0.116345	-4.42729	9.54e-06	8.95e-05
AUTS2	1986.57	-0.350972	0.079276	-4.42721	9.55e-06	8.95e-05
SENP5	1362.56	-0.198499	0.0448407	-4.42675	9.57e-06	8.96e-05
TAF10	4347.56	0.186355	0.0421005	4.42644	9.58e-06	8.97e-05
LCMT1	1227	0.269955	0.060993	4.42601	9.6e-06	8.99e-05
ANTKMT	891.658	0.286098	0.0646499	4.42535	9.63e-06	9.01e-05
ATP5F1A	14287.4	0.203253	0.0459373	4.42457	9.66e-06	9.03e-05
FARP2	1121.78	-0.219325	0.0495734	-4.42425	9.68e-06	9.04e-05
TLK1	3727.05	-0.227568	0.0514429	-4.4237	9.7e-06	9.06e-05
...14	574.477	-0.562384	0.127145	-4.42315	9.73e-06	9.08e-05
SMC3	3680.49	-0.195743	0.0442764	-4.42094	9.83e-06	9.17e-05
NXT1	546.996	0.308916	0.0698885	4.42012	9.86e-06	9.19e-05
KATNAL1	1179.69	-0.234497	0.0530601	-4.41946	9.89e-06	9.22e-05
FIS1	5200.56	0.36923	0.0835553	4.41899	9.92e-06	9.23e-05
TNKS1BP1	5446.14	-0.269956	0.061093	-4.41877	9.93e-06	9.23e-05
UBE2Q1	5280.63	0.173106	0.039176	4.41868	9.93e-06	9.23e-05
YJU2	784.04	0.294504	0.0666527	4.41849	9.94e-06	9.24e-05
NFYC	1941.45	0.204815	0.046356	4.41829	9.95e-06	9.24e-05
PIN1	2741.64	0.289027	0.0654172	4.41822	9.95e-06	9.24e-05
ST6GALNAC4	466.274	0.345726	0.0782561	4.41787	9.97e-06	9.25e-05
EP300	7824.55	-0.301298	0.0682236	-4.41633	1e-05	9.31e-05
DOHH	786.523	0.256926	0.0581808	4.416	1.01e-05	9.32e-05
ERH	2918.47	0.317892	0.0719957	4.41543	1.01e-05	9.33e-05
ZMAT2	4454.78	0.269217	0.0609845	4.41452	1.01e-05	9.37e-05
GGACT	434.192	0.286115	0.0648229	4.4138	1.02e-05	9.39e-05
AHCY	3917.18	0.211173	0.0478475	4.41345	1.02e-05	9.4e-05
ST20-MTHFS	15.3662	-0.963535	0.21837	-4.41239	1.02e-05	9.44e-05
TSPAN3	10489.2	0.239426	0.0542664	4.41205	1.02e-05	9.45e-05
NDUFB5	2526.3	0.282395	0.0640184	4.41116	1.03e-05	9.49e-05
TTLL11	190.622	-0.344851	0.0781789	-4.41105	1.03e-05	9.49e-05
OVOL3	40.7775	0.691274	0.156739	4.41036	1.03e-05	9.51e-05
PHPT1	3990.31	0.33687	0.0763955	4.40955	1.04e-05	9.54e-05
TMEM14A	650.018	0.249104	0.0565086	4.40824	1.04e-05	9.59e-05
RARRES2	16429.1	0.370134	0.0839678	4.40804	1.04e-05	9.59e-05
KANSL3	5067.81	-0.138605	0.0314437	-4.40803	1.04e-05	9.59e-05
FAM13B	2770.05	-0.202455	0.0459303	-4.40787	1.04e-05	9.59e-05
BICRAL	2198.14	-0.251287	0.0570163	-4.40728	1.05e-05	9.61e-05
SNX18	1841.81	-0.183379	0.0416137	-4.40671	1.05e-05	9.62e-05
ABCC11	232.264	-0.56023	0.127132	-4.40668	1.05e-05	9.62e-05
ANO7	224.185	-0.389448	0.0883776	-4.40663	1.05e-05	9.62e-05
RPS15A	1701.32	0.511213	0.11605	4.40512	1.06e-05	9.69e-05
COPRS	2678.5	0.301088	0.0683522	4.40495	1.06e-05	9.69e-05
UBA6	1276.51	-0.260719	0.059194	-4.40449	1.06e-05	9.7e-05
PPM1B	440.847	0.196365	0.0445838	4.4044	1.06e-05	9.7e-05
RER1	4738.79	0.178767	0.0405891	4.40431	1.06e-05	9.7e-05
PARD3B	3795.75	-0.31094	0.0706105	-4.40359	1.06e-05	9.73e-05
GK5	1872.99	-0.645094	0.146502	-4.40331	1.07e-05	9.73e-05
TPRN	1182.71	0.291114	0.0661256	4.40244	1.07e-05	9.76e-05
ZBTB14	1567.09	-0.178923	0.0406422	-4.40238	1.07e-05	9.76e-05
ATF2	1589.17	-0.190592	0.0432938	-4.40229	1.07e-05	9.76e-05
FKBP4	2247.83	0.270768	0.061513	4.40181	1.07e-05	9.78e-05
ISCU	4613.44	0.233424	0.0530442	4.40055	1.08e-05	9.83e-05
MSMP	514.658	-0.277771	0.0631242	-4.40039	1.08e-05	9.83e-05
BEST1	122206	0.434898	0.0988334	4.40031	1.08e-05	9.83e-05
TRDMT1	428.116	-0.281402	0.0639517	-4.40023	1.08e-05	9.83e-05
LRIG1	24209.5	-0.360415	0.0819181	-4.3997	1.08e-05	9.84e-05
DRG1	1812.48	0.249054	0.0566117	4.39933	1.09e-05	9.85e-05
FAM98C	992.763	0.263096	0.0598051	4.39923	1.09e-05	9.85e-05
UBALD2	1877.14	0.348095	0.0791409	4.39842	1.09e-05	9.89e-05
DHX29	1401.12	-0.166299	0.0378098	-4.39829	1.09e-05	9.89e-05
RNF111	1874.39	-0.223926	0.0509177	-4.39781	1.09e-05	9.9e-05
MCM9	475.972	-0.287061	0.0652806	-4.39733	1.1e-05	9.91e-05
ARPC2	8978.95	0.220818	0.0502169	4.39727	1.1e-05	9.91e-05
MRPS28	493.765	0.251637	0.0572432	4.39593	1.1e-05	9.97e-05
MTFMT	546.294	0.22507	0.0512046	4.39549	1.11e-05	9.98e-05
SFRP2	44898.2	0.519388	0.118193	4.3944	1.11e-05	0.000100295
ADPRS	1588.92	0.242603	0.0552189	4.39347	1.12e-05	0.000100664
MED13	3040.58	-0.35562	0.0809496	-4.39311	1.12e-05	0.000100774
ZC3H6	2025.55	-0.275909	0.0628088	-4.39283	1.12e-05	0.000100826
ZNF507	1328.89	-0.277718	0.063222	-4.39275	1.12e-05	0.000100826
PFDN5	6141.62	0.413502	0.0941466	4.3921	1.12e-05	0.000101065
EIF4A3	2349.98	0.205033	0.0466849	4.39184	1.12e-05	0.000101128
TBCB	5865.47	0.307724	0.0700773	4.39121	1.13e-05	0.000101271
RECQL	1431.53	-0.183133	0.0417046	-4.39119	1.13e-05	0.000101271
SACM1L	2190.51	-0.167043	0.0380407	-4.39116	1.13e-05	0.000101271
CLNS1A	3261.42	0.218307	0.0497192	4.39079	1.13e-05	0.000101383
FAM241B	621.16	0.278712	0.0634812	4.39048	1.13e-05	0.000101473
ZNF490	97.4289	-0.560413	0.127655	-4.39006	1.13e-05	0.000101556
RRN3	612.388	-0.333823	0.0760409	-4.39005	1.13e-05	0.000101556
STK4	2460.45	-0.207352	0.0472364	-4.38967	1.14e-05	0.000101674
PUS7L	621.988	-0.307586	0.070091	-4.38839	1.14e-05	0.000102216
TOMM40L	725.365	0.213697	0.0487014	4.3879	1.14e-05	0.000102388
EDC4	1854.67	-0.265352	0.0604785	-4.38755	1.15e-05	0.000102494
C3	108.653	-1.74626	0.39808	-4.38671	1.15e-05	0.000102831
MOCS1	3042.05	0.30315	0.0691154	4.38614	1.15e-05	0.000103039
CLEC11A	694.907	0.422112	0.0962416	4.38596	1.15e-05	0.000103065
ZNF142	2259.53	-0.25635	0.0584613	-4.38495	1.16e-05	0.000103488
AP1M1	1837.09	0.1718	0.0391817	4.38471	1.16e-05	0.000103544
EBAG9	1438.63	0.193869	0.0442164	4.38454	1.16e-05	0.000103562
PWWP2A	550.553	-0.242776	0.0553741	-4.38429	1.16e-05	0.000103624
R3HCC1	2493.35	0.217172	0.0495375	4.38399	1.17e-05	0.000103709
RABGAP1	4502.17	-0.158079	0.036069	-4.38268	1.17e-05	0.000104192
ELF1	1344.1	-0.258435	0.0589675	-4.38266	1.17e-05	0.000104192
MBD5	1473.14	-0.300461	0.0685576	-4.3826	1.17e-05	0.000104192
TXN	1523.94	0.33767	0.0770522	4.38236	1.17e-05	0.000104223
MPHOSPH6	748.139	0.241069	0.0550099	4.38229	1.17e-05	0.000104223
SRP14	15731.1	0.311012	0.0710055	4.38011	1.19e-05	0.000105212
MLLT6	3092.15	-0.502726	0.114788	-4.37961	1.19e-05	0.000105393
ITGAE	619.508	0.360472	0.0823429	4.3777	1.2e-05	0.000106259
ATE1	1046.96	-0.209412	0.0478437	-4.37699	1.2e-05	0.000106543
DCAF5	3797.52	-0.17853	0.0407901	-4.3768	1.2e-05	0.000106576
FABP3	7289.08	0.381422	0.0871773	4.37524	1.21e-05	0.00010728
ZBTB40	2138.47	-0.264566	0.0604742	-4.37485	1.22e-05	0.000107412
CDK13	3142.48	-0.235988	0.0539505	-4.37415	1.22e-05	0.000107695
BRMS1	1529.5	0.262086	0.0599366	4.37272	1.23e-05	0.000108344
STAG3	385.151	-0.410925	0.0939872	-4.37213	1.23e-05	0.000108572
BTBD7	200.156	-0.516801	0.118235	-4.37098	1.24e-05	0.000109084
FRYL	1981.99	-0.373701	0.0855242	-4.36953	1.25e-05	0.000109749
TMEM109	4398.58	0.299515	0.0685497	4.36932	1.25e-05	0.000109795
CAND1	5400.51	-0.208024	0.0476157	-4.36881	1.25e-05	0.00010999
USP53	899.744	-0.322351	0.0737937	-4.36827	1.25e-05	0.0001102
NDUFAF2	540.757	0.288128	0.0659676	4.36772	1.26e-05	0.000110411
PHB2	4418.11	0.260603	0.0596692	4.36747	1.26e-05	0.000110479
GPAA1	5243.17	0.292183	0.0669151	4.36647	1.26e-05	0.000110922
RAB30	1879.97	-0.308777	0.0707425	-4.3648	1.27e-05	0.00011171
MAP3K9	1154.4	-0.375661	0.0860964	-4.36326	1.28e-05	0.000112436
CCDC71	1277.37	0.171209	0.0392449	4.36258	1.29e-05	0.00011272
RHOG	1157.23	0.295364	0.0677227	4.36138	1.29e-05	0.000113275
HECTD2	340.086	-0.422801	0.0969446	-4.36126	1.29e-05	0.000113275
BAK1	636.605	0.19894	0.0456188	4.36093	1.3e-05	0.000113373
ZNF593OS	14370.1	0.283499	0.0650103	4.36083	1.3e-05	0.000113373
SAE1	11410.9	0.268173	0.0615193	4.35918	1.31e-05	0.000114168
SIRT6	712.987	0.246351	0.0565346	4.35752	1.32e-05	0.000114971
UBR4	6654.36	-0.377127	0.0865506	-4.35729	1.32e-05	0.000115024
SMIM20	1466.93	0.269198	0.0617849	4.35702	1.32e-05	0.000115105
ATP11A	1120.14	-0.413204	0.094862	-4.35584	1.33e-05	0.000115638
TMEM9B	3642.93	0.216266	0.0496505	4.35576	1.33e-05	0.000115638
SNRPF	786.633	0.308194	0.0707848	4.35395	1.34e-05	0.00011653
WDR17	415.357	-0.497162	0.114207	-4.35316	1.34e-05	0.000116767
PIH1D1	2570.53	0.225672	0.051841	4.35315	1.34e-05	0.000116767
TPRG1L	6966.31	0.178428	0.0409882	4.35314	1.34e-05	0.000116767
EDEM3	1886.97	-0.383083	0.0880367	-4.3514	1.35e-05	0.000117634
TBRG1	2536.12	-0.160325	0.036863	-4.3492	1.37e-05	0.000118751
DCTN5	3026.67	-0.133736	0.0307664	-4.34683	1.38e-05	0.000119978
TNRC6B	3613.08	-0.308206	0.0709201	-4.34583	1.39e-05	0.000120459
AIFM2	1602.3	0.159911	0.0368037	4.34498	1.39e-05	0.000120859
HCFC1R1	2592.51	0.338967	0.0780205	4.34459	1.4e-05	0.000121006
MORN2	528.648	0.341106	0.0785246	4.34393	1.4e-05	0.000121298
LIN54	697.145	-0.283824	0.0653464	-4.34337	1.4e-05	0.000121541
POLR2C	2256.46	0.194197	0.0447172	4.34277	1.41e-05	0.000121807
HDAC4	1966.84	-0.292086	0.0672617	-4.34253	1.41e-05	0.000121809
SLC66A2	3806.15	0.304581	0.07014	4.34247	1.41e-05	0.000121809
ANKRD52	4098.48	-0.267236	0.061541	-4.3424	1.41e-05	0.000121809
SELENOF	2164.87	0.217473	0.0500838	4.34219	1.41e-05	0.00012181
FHIT	670.708	0.352714	0.0812301	4.34216	1.41e-05	0.00012181
BNC2	709.976	-0.547558	0.126109	-4.34195	1.41e-05	0.000121858
CRYBG3	892.376	-0.267775	0.0616814	-4.34127	1.42e-05	0.000122169
NDUFS4	1462.75	0.314046	0.0723576	4.3402	1.42e-05	0.000122696
UBAC2	2413.52	0.200005	0.0461038	4.33815	1.44e-05	0.000123777
NPM3	576.19	0.327236	0.0754502	4.33711	1.44e-05	0.000124293
SNX5	3420.1	0.162575	0.0374871	4.33684	1.45e-05	0.000124376
POLDIP2	3681.5	0.161349	0.0372305	4.3338	1.47e-05	0.000126041
ECI2	2493.88	0.189391	0.0437085	4.33304	1.47e-05	0.000126406
PPP1R14B	2388.99	0.340373	0.0785988	4.33051	1.49e-05	0.000127794
VRK1	423.098	0.210623	0.0486428	4.33	1.49e-05	0.000128024
SDHAF2	270.407	0.338426	0.0781853	4.32851	1.5e-05	0.000128817
TSSK4	134.374	-0.702967	0.162413	-4.32828	1.5e-05	0.000128884
TMEM121	440.74	0.384386	0.088871	4.32521	1.52e-05	0.000130621
LIMD1	1099.17	-0.267187	0.0617769	-4.32504	1.53e-05	0.000130651
PCLO	604.695	-0.491124	0.113577	-4.32415	1.53e-05	0.000131105
CPEB4	9473.38	-0.439881	0.101736	-4.32377	1.53e-05	0.000131179
EFHC1	1452.16	-0.196243	0.0453876	-4.32373	1.53e-05	0.000131179
ZNF593	7124.24	0.289403	0.0669347	4.32366	1.53e-05	0.000131179
GAB1	2291.76	-0.307962	0.0712323	-4.32335	1.54e-05	0.000131291
ZMYM1	338.97	-0.335026	0.0774983	-4.32302	1.54e-05	0.000131419
REV1	2016.09	-0.22059	0.0510312	-4.32266	1.54e-05	0.000131562
TTLL7	271.775	-0.475224	0.109943	-4.32247	1.54e-05	0.000131598
TMEM199	755.114	0.20933	0.0484386	4.32155	1.55e-05	0.000132079
INSYN2B	217.244	-0.536763	0.124255	-4.31986	1.56e-05	0.000133019
PYM1	1099.22	0.247856	0.0573919	4.31866	1.57e-05	0.000133674
APEX1	4437.83	0.225514	0.0522258	4.31807	1.57e-05	0.00013396
KIAA1217	13366.8	-0.310471	0.0719193	-4.31693	1.58e-05	0.000134576
MTRNR2L4	10.5074	-1.33608	0.309526	-4.31654	1.58e-05	0.0001347
ANKRD50	905.719	-0.416979	0.0966014	-4.31649	1.59e-05	0.0001347
NINJ1	8868.9	0.279192	0.0646831	4.3163	1.59e-05	0.000134743
LRP6	2558.56	-0.392196	0.0908678	-4.31612	1.59e-05	0.000134777
ZNF580	2088.44	0.305683	0.0708289	4.3158	1.59e-05	0.000134901
ATP5PB	5125.95	0.237356	0.0550245	4.31363	1.61e-05	0.000136154
MAVS	4006.21	-0.24972	0.0579112	-4.31212	1.62e-05	0.000137014
GIT2	1844.92	-0.142921	0.0331561	-4.31056	1.63e-05	0.000137911
MARCHF2	1732.49	0.225807	0.0523931	4.30986	1.63e-05	0.000138274
METTL5	1761.64	0.230613	0.053514	4.30939	1.64e-05	0.000138458
PPP1R7	2555.79	0.278689	0.0646711	4.30932	1.64e-05	0.000138458
HDDC3	639.166	0.226025	0.0524624	4.30832	1.65e-05	0.000139013
ESYT2	4742.72	-0.263621	0.0612048	-4.3072	1.65e-05	0.000139644
KMT2B	2861.99	-0.322536	0.0749035	-4.30603	1.66e-05	0.000140308
AAR2	1535.94	0.18622	0.0432539	4.30528	1.67e-05	0.000140703
MRPL58	724.775	0.26907	0.062501	4.30505	1.67e-05	0.000140774
EP400	4019.29	-0.433732	0.100817	-4.30219	1.69e-05	0.000142525
B3GALT5	4234.51	-0.523105	0.121649	-4.30011	1.71e-05	0.000143737
TOMM22	3134.87	0.300778	0.0699471	4.30008	1.71e-05	0.000143737
DGKD	653.481	-0.427461	0.0994265	-4.29926	1.71e-05	0.000144188
COMMD6	1708.19	0.370457	0.0861804	4.29863	1.72e-05	0.000144526
LAMTOR2	1443.52	0.332616	0.0773815	4.29839	1.72e-05	0.000144568
RANBP2	4232.79	-0.296593	0.0690021	-4.29832	1.72e-05	0.000144568
MAP3K4	1201.18	-0.227695	0.0529766	-4.29803	1.72e-05	0.000144684
CGGBP1	3156.45	-0.175827	0.0409134	-4.29755	1.73e-05	0.000144918
GTF2E2	803.663	0.252207	0.0586957	4.29686	1.73e-05	0.000145289
GSTCD	504.86	-0.235044	0.0547049	-4.29658	1.73e-05	0.000145398
TMEM126A	407.881	0.285384	0.0664294	4.29604	1.74e-05	0.000145668
PEX1	1203.67	-0.303446	0.0706598	-4.29446	1.75e-05	0.000146631
CHD4	951.919	0.303326	0.0706364	4.29418	1.75e-05	0.000146737
TNS3	17354.8	-0.24769	0.0576887	-4.29355	1.76e-05	0.000147074
MRPL41	2837.89	0.329293	0.0766992	4.2933	1.76e-05	0.000147163
CEP120	732.414	-0.316453	0.0737177	-4.29277	1.76e-05	0.000147362
DMAC2	1870.53	0.250726	0.0584068	4.29276	1.76e-05	0.000147362
TOP2B	7653.98	-0.163191	0.0380421	-4.28974	1.79e-05	0.000149229
NR1H2	5101.99	0.214772	0.0500665	4.28973	1.79e-05	0.000149229
NFYA	1918.57	-0.242979	0.0566436	-4.28961	1.79e-05	0.000149229
NR1I3	245.151	0.254033	0.0592232	4.28942	1.79e-05	0.00014928
TRAF3IP1	1262.33	-0.217363	0.0506807	-4.28888	1.8e-05	0.000149558
SESTD1	985.405	-0.265186	0.0618414	-4.28816	1.8e-05	0.000149965
STON2	3506.05	-0.336199	0.078435	-4.28634	1.82e-05	0.000151119
WDR26	5490.58	-0.177946	0.0415206	-4.28574	1.82e-05	0.000151448
ZKSCAN2	746.555	-0.238924	0.0557635	-4.28459	1.83e-05	0.000152151
MZT2A	1660.44	0.33624	0.0784843	4.28417	1.83e-05	0.000152359
EEF1AKMT1	630.303	0.334805	0.0781701	4.28303	1.84e-05	0.000153055
CEP57	1221.05	-0.186943	0.0436519	-4.28258	1.85e-05	0.000153285
CTDNEP1	3216.85	0.204501	0.0477549	4.28231	1.85e-05	0.00015339
POU6F1	434.059	-0.379374	0.0885949	-4.28212	1.85e-05	0.000153442
INO80	1794.6	-0.166638	0.0389238	-4.28112	1.86e-05	0.000153979
ELAVL1	3748.66	0.148339	0.0346496	4.2811	1.86e-05	0.000153979
DNAJC7	3489.29	0.150501	0.035158	4.28071	1.86e-05	0.000154088
ZBTB12	11.1994	-0.966169	0.225705	-4.28067	1.86e-05	0.000154088
POLR2J	1242.15	0.280559	0.0655422	4.28059	1.86e-05	0.000154088
ZNF160	1900.3	-0.240443	0.0561726	-4.28043	1.87e-05	0.000154114
ATM	2520.93	-0.44919	0.104992	-4.27834	1.88e-05	0.000155488
PVALEF	31.7876	-0.70991	0.166051	-4.27526	1.91e-05	0.000157569
ATP9A	3432.56	-0.350115	0.0819034	-4.27473	1.91e-05	0.000157862
NME2	2706.63	0.332214	0.0777273	4.2741	1.92e-05	0.000158188
CARF	691.307	-0.378297	0.0885106	-4.27403	1.92e-05	0.000158188
UBXN4	3684.25	-0.164241	0.0384318	-4.27357	1.92e-05	0.000158408
FCHO2	938.844	-0.304294	0.071205	-4.27349	1.92e-05	0.000158408
ZNF347	684.986	-0.263383	0.0616345	-4.27331	1.93e-05	0.000158453
FDPS	4328.22	0.296006	0.0692728	4.27306	1.93e-05	0.000158548
RIMS3	1831.02	-0.280298	0.0656177	-4.27169	1.94e-05	0.00015944
TBCC	646.807	0.212289	0.0497052	4.27096	1.95e-05	0.000159792
SCN3B	166.445	-0.439092	0.102809	-4.27096	1.95e-05	0.000159792
DNAJC30	1276.64	0.247932	0.0580562	4.27054	1.95e-05	0.000160006
MALT1	6083.25	-0.288876	0.0676715	-4.26881	1.97e-05	0.000161174
GPALPP1	941.006	-0.238412	0.0558555	-4.26837	1.97e-05	0.000161404
TACC2	3286.49	-0.48639	0.11396	-4.26808	1.97e-05	0.000161528
HACE1	927.907	-0.240006	0.0562357	-4.26786	1.97e-05	0.0001616
GSTM4	1640.16	0.364142	0.0853405	4.26693	1.98e-05	0.000162193
PSMC4	2450.42	0.180586	0.0423236	4.26679	1.98e-05	0.000162205
FLYWCH2	2172.9	0.268659	0.0629729	4.26627	1.99e-05	0.000162502
SBF1	5456.93	-0.185739	0.0435415	-4.2658	1.99e-05	0.000162758
ATP5IF1	2847.7	0.304164	0.0713288	4.26426	2.01e-05	0.000163802
CEP162	531.489	-0.300864	0.070579	-4.2628	2.02e-05	0.000164788
FBXO44	3219.92	0.191534	0.0449517	4.26089	2.04e-05	0.000166092
RABEPK	816.087	0.244271	0.0573298	4.2608	2.04e-05	0.000166092
BTRC	1921.8	-0.162734	0.038197	-4.26038	2.04e-05	0.000166264
SYNM	435.841	-0.751961	0.176503	-4.26034	2.04e-05	0.000166264
OSTC	1838.74	0.258454	0.0606702	4.25998	2.04e-05	0.000166446
HDDC2	4329.98	0.236914	0.0556409	4.25791	2.06e-05	0.000167904
SF3A2	3633.13	0.286616	0.0673172	4.2577	2.07e-05	0.000167977
PGAM2	176.46	-0.51921	0.121953	-4.25748	2.07e-05	0.000168054
ZNF761	516.754	-0.239399	0.0562375	-4.25693	2.07e-05	0.000168376
RNH1	3835.15	0.254299	0.0597423	4.25659	2.08e-05	0.000168512
ELF2	2210.91	-0.187133	0.0439644	-4.25646	2.08e-05	0.000168512
RPS3	22571.8	0.402223	0.0944983	4.2564	2.08e-05	0.000168512
ACACB	2868.39	-0.448693	0.105429	-4.25589	2.08e-05	0.000168812
DYRK1A	3385.64	-0.170044	0.03996	-4.25537	2.09e-05	0.000169116
CDKN2AIPNL	1317	0.27705	0.065111	4.25505	2.09e-05	0.00016927
ZNF70	765.96	-0.278193	0.0653863	-4.25461	2.09e-05	0.000169439
PLLP	2975.58	0.227034	0.0533622	4.25459	2.09e-05	0.000169439
MRPS18C	804.465	0.271937	0.063936	4.25327	2.11e-05	0.00017035
TTC33	533.572	-0.22379	0.0526227	-4.25272	2.11e-05	0.000170684
MRPS7	2271.73	0.251359	0.0591184	4.2518	2.12e-05	0.000171301
EIF4G3	5930.29	-0.398306	0.0936985	-4.25093	2.13e-05	0.000171874
ALKBH2	626.604	0.302813	0.0712388	4.25068	2.13e-05	0.000171982
SHISA7	20.9151	-1.20443	0.283381	-4.2502	2.14e-05	0.000172261
TMEM134	1563.01	0.244677	0.0575783	4.24946	2.14e-05	0.000172739
ZDHHC12	786.291	0.357665	0.0841834	4.24865	2.15e-05	0.000173278
C9orf116	259.838	0.337328	0.0794016	4.24838	2.15e-05	0.000173396
RBPJ	3949.02	-0.168869	0.0397535	-4.24791	2.16e-05	0.00017367
PRCC	3202.86	0.181078	0.0426309	4.24758	2.16e-05	0.000173838
MAD2L1BP	511.014	0.225683	0.0531406	4.24691	2.17e-05	0.000174262
SDF2L1	452.075	0.349849	0.082393	4.24609	2.18e-05	0.000174737
ANKFY1	4770.74	-0.210185	0.049501	-4.24607	2.18e-05	0.000174737
UBE2J2	2793	0.168002	0.0395686	4.24583	2.18e-05	0.000174747
CCDC73	762.134	0.295809	0.0696709	4.2458	2.18e-05	0.000174747
PLEKHN1	303.382	-0.562154	0.132405	-4.24571	2.18e-05	0.000174747
TAF6L	1452.12	0.188389	0.0443746	4.24543	2.18e-05	0.000174874
GUK1	9888.43	0.306925	0.0723166	4.24419	2.19e-05	0.000175758
STXBP2	1292.41	0.274577	0.0646982	4.24396	2.2e-05	0.000175789
CRIPT	701.457	0.282761	0.0666274	4.24392	2.2e-05	0.000175789
SNX3	5910.57	0.226021	0.0532786	4.24225	2.21e-05	0.000176933
MPC2	3072.04	0.28273	0.0666465	4.24223	2.21e-05	0.000176933
RFX3	439.084	-0.305434	0.0720158	-4.2412	2.22e-05	0.000177655
USP15	946.725	-0.255955	0.0603542	-4.24088	2.23e-05	0.000177818
YBX1	29563.5	0.241595	0.0569783	4.24013	2.23e-05	0.000178322
NUTF2	3444.47	0.260303	0.0614421	4.23656	2.27e-05	0.000181091
RBM26	1983.28	-0.246669	0.0582274	-4.2363	2.27e-05	0.000181203
CYHR1	3525.92	0.179103	0.0422934	4.23478	2.29e-05	0.000182339
GUCY1A2	4571.97	-0.606585	0.143262	-4.23408	2.29e-05	0.000182815
RHEB	2667.51	0.228149	0.0538856	4.23396	2.3e-05	0.000182822
LYPD6B	657.755	0.554242	0.130975	4.23166	2.32e-05	0.000184604
DNAJB14	1731.89	-0.272806	0.0644711	-4.23145	2.32e-05	0.000184686
ATP6V1E1	5333.36	0.258869	0.0611816	4.23116	2.32e-05	0.000184828
EPHA4	230.973	-0.816347	0.193009	-4.22959	2.34e-05	0.000186025
CCL27	23.3357	0.775621	0.183393	4.22928	2.34e-05	0.000186188
TRIP6	7019.97	0.194384	0.0459699	4.22851	2.35e-05	0.000186645
APBB1	3560.58	0.169307	0.0400403	4.22842	2.35e-05	0.000186645
PCDHGB5	343.526	-0.514427	0.12166	-4.22838	2.35e-05	0.000186645
POLR3A	1224.9	-0.205731	0.0486562	-4.22826	2.36e-05	0.000186652
TOLLIP	6875.82	0.139062	0.0328923	4.22779	2.36e-05	0.000186952
TMEM161A	755.275	0.304777	0.0720938	4.2275	2.36e-05	0.000187095
NDUFB8	185.567	0.357647	0.0846051	4.22725	2.37e-05	0.000187206
MAP3K13	2159.95	0.180248	0.0426484	4.22637	2.37e-05	0.000187843
TM7SF2	4396.18	0.363166	0.0859309	4.22626	2.38e-05	0.000187843
WWC2	2546.31	-0.367629	0.0870019	-4.22552	2.38e-05	0.000188362
SSH1	4346.74	-0.307616	0.0728181	-4.22445	2.4e-05	0.000189168
ZFYVE21	2401.55	0.180429	0.0427233	4.2232	2.41e-05	0.000190093
SMARCB1	1348.14	0.21192	0.0501809	4.22312	2.41e-05	0.000190093
MORC3	1162.29	-0.261462	0.0619156	-4.22287	2.41e-05	0.00019021
STK38L	607.828	-0.261802	0.0620109	-4.22186	2.42e-05	0.000190964
NELFCD	2240.93	0.175955	0.0416796	4.22161	2.43e-05	0.00019108
IMP4	1836.62	0.189286	0.044846	4.2208	2.43e-05	0.000191625
ENHO	2948.37	0.450811	0.106809	4.22074	2.44e-05	0.000191625
FDXACB1	58.3474	0.445817	0.105645	4.21996	2.44e-05	0.000192191
TSTD1	779.258	0.372609	0.0883129	4.21918	2.45e-05	0.000192703
SLC25A3	12583.1	0.226885	0.0537753	4.21913	2.45e-05	0.000192703
MRPL30	993.274	0.197756	0.0468726	4.21902	2.45e-05	0.000192703
CHCHD1	660.538	0.299732	0.0710503	4.21859	2.46e-05	0.000192976
CDPF1	420.074	0.233952	0.0554686	4.21773	2.47e-05	0.000193612
PAXBP1	826.706	-0.34721	0.0823241	-4.2176	2.47e-05	0.000193629
ZNF813	464.502	-0.229164	0.054351	-4.21637	2.48e-05	0.000194534
LCORL	434.04	-0.289614	0.0686889	-4.21632	2.48e-05	0.000194534
SENP7	674.318	-0.4238	0.10052	-4.21606	2.49e-05	0.000194661
PURG	231.991	-0.447715	0.1062	-4.21579	2.49e-05	0.000194791
INTS1	7389.94	-0.230402	0.0546633	-4.21493	2.5e-05	0.000195438
EIF4EBP1	629.263	0.341204	0.0809556	4.2147	2.5e-05	0.00019554
GALK1	955.746	0.232592	0.0551886	4.21449	2.5e-05	0.000195621
BTAF1	2287.95	-0.578929	0.137386	-4.21388	2.51e-05	0.000196008
VAMP8	299.976	0.376466	0.0893421	4.21376	2.51e-05	0.000196008
SH3PXD2B	3053.62	-0.302019	0.0716753	-4.21371	2.51e-05	0.000196008
YRDC	508.907	0.260636	0.0618633	4.2131	2.52e-05	0.00019644
KIF3A	714.381	-0.27592	0.0655038	-4.21228	2.53e-05	0.000197057
TTI1	949.812	0.144817	0.0343819	4.21201	2.53e-05	0.000197189
TMEM186	662.286	0.219176	0.0520375	4.21188	2.53e-05	0.000197206
[truncated: 16,439 more rows]
